# Supplementary material for: Comparative transcriptome analysis indicates that a core transcriptional network mediates isonuclear alloplasmic male sterility in wheat (Triticum aestivum L.)
Source: BMC Plant Biol. 2020 Jan 7;20:10. doi: 10.1186/s12870-019-2196-x (PMC6947873; doi:10.1186/s12870-019-2196-x)
Supplement: Supplementary file 2 — Additional file 2: Table S1. Sequence-specific primers used for RT-qPCR. [file 12870_2019_2196_MOESM2_ESM.xlsx]

## Sheet: Table S1
Additional file 12: Table S1. Sequence-specific primers used for qRT-PCR
Primer name	Sequence(5'to3')	Annotion
TraesCS5B02G383300-F	ATTCAAGTTTTGGGGCTAAGAGGA	chalcone synthase
TraesCS5B02G383300-R	CAACCCTTGCTTCAACAGTAACCTA
TraesCS1B02G046200-F	ATGATGGTCCCTTCCGTCGTG	chalcone-flavonone isomerase 1B-1
TraesCS1B02G046200-R	TGCGAACGAGATGTGCTGCG
TraesCS3A02G505000-F	CGTCTGTCTCGGGCGAACCTT	cytochrome P450 89A2
TraesCS3A02G505000-R	GCGGCGGACCAGACGAAAAT
TraesCS2D02G322500-F	CGTGACCAGCTCCGGTAATAATAAG	Putative pectinesterase/pectinesterase inhibitor 28
TraesCS2D02G322500-R	TGGCCTCCCCGATACTTTTTGA
TraesCS7B02G293200-F	ACCGTACCTCTGGGAACTGGAAA	diacylglycerol kinase 4 isoform X2
TraesCS7B02G293200-R	ATTGGTTCACACGGACCTTCTTTT
TraesCS2B02G104000-F	TTCACCGTCGGCGGGCTC	Pyruvate decarboxylase
TraesCS2B02G104000-R	CGATGGTGTGATGAAGAATCCTGTT
TraesCS6A02G050100-F	TGCACAGGCCCAAAGTCGGT	UTP--glucose-1-phosphate uridylyltransferase
TraesCS6A02G050100-R	TACTGGCTCTGGTTGAACGTATGGA
TraesCS7A02G551800LC-F	AGAAACCCCTAGAGATTTGAAGCCA	Diacylglycerol kinase
TraesCS7A02G551800LC-R	TCACTCAGAAGTTCACGGTATGTTT
TraesCS5B02G137100-F	ATGAAGAACCTCGGCGAGAAGC	Calmodulin-related protein
TraesCS5B02G137100-R	CTCGCCGTTTTGCCATCA
TraesCS4B02G131100-F	TGGATTTCTCCGAGTTCCTGAC	Calmodulin
TraesCS4B02G131100-R	AGCATCTCCTTGAGCTCTTCGT
Actin-F	CTCCCTCACAACAACCGC	Actin
Actin-R	TACCAGGAACTTCCATACCAAC
