# Supplementary material for: Comparative transcriptome analysis indicates that a core transcriptional network mediates isonuclear alloplasmic male sterility in wheat (Triticum aestivum L.)
Source: BMC Plant Biol. 2020 Jan 7;20:10. doi: 10.1186/s12870-019-2196-x (PMC6947873; doi:10.1186/s12870-019-2196-x)
Supplement: Supplementary file 3 — Additional file 3: Table S2. Summary and evaluation of sequencing results. [file 12870_2019_2196_MOESM3_ESM.xlsx]

## Sheet: Table S2
Additional file 13: Table S2. Summary and evaluation of sequencing results
Sample	Clean Reads(M)	Clean Bases(G)	Q20(%)	Q30(%)	GC(%)	Read Length(bp)	Total CleanReads	Total MappingRatio(%)	Total GeneNumber	Known GeneNumber	Novel GeneNumber
B706-1	39.6761	5.9514	88.93	78.46	58.08	150	39676066	71.59	72509	61253	11256
B706-2	48.0752	7.2113	91.75	82.96	56.4	150	48075242	75.02	76075	63885	12190
B706A-3	49.3782	7.4067	91.43	82.46	58.01	150	49378238	74.27	73659	62222	11437
K706A-1	42.0692	6.3104	91.36	81.56	55.12	150	42069238	75.26	77682	65616	12066
K706A-2	41.3049	6.1957	91.29	81.38	55.19	150	41304948	75.35	78069	65895	12174
K706A-3	47.9028	7.1854	91.35	81.55	55.95	150	47902764	76.42	78306	66204	12102
Va706A-1	48.7957	7.3194	93.2	84.56	56.16	150	48795716	79.01	79955	67647	12308
Va706A-2	45.9378	6.8907	92.33	82.71	56.17	150	45937804	79.31	80052	68003	12049
Va706A-3	48.2649	7.2397	92.59	83.44	57.04	150	48264916	79.58	81390	68998	12392
Ju706A-1	38.31	5.7465	91.28	82.17	56.66	150	38310028	75.58	77278	65368	11910
Ju706A-2	49.8273	7.4741	92.38	83.97	56.89	150	49827284	76.87	78797	66656	12141
Ju706A-3	44.3664	6.655	92.01	83.11	57.79	150	44366416	77.65	77108	65594	11514
C706A-1	46.6845	7.0027	92.72	84.48	59.82	150	46684522	79.4	79219	68202	11017
C706A-2	47.1005	7.0651	91.27	81.99	56.37	150	47100488	75.46	81103	69102	12001
C706A-3	49.1942	7.3791	92.87	84.84	55.99	150	49194222	77.11	80199	68386	11813
U706A-1	45.1514	6.7727	91.59	82.48	55.9	150	45151410	75.65	78453	66238	12215
U706A-2	44.6018	6.6903	90.89	81.54	56.38	150	44601804	74.97	77919	65972	11947
U706A-3	40.6192	6.0929	91.05	81.79	56.42	150	40619206	74.81	78278	66427	11851
