# Supplementary material for: Comparative transcriptome analysis indicates that a core transcriptional network mediates isonuclear alloplasmic male sterility in wheat (Triticum aestivum L.)
Source: BMC Plant Biol. 2020 Jan 7;20:10. doi: 10.1186/s12870-019-2196-x (PMC6947873; doi:10.1186/s12870-019-2196-x)
Supplement: Supplementary file 4 — Additional file 4: Table S3. Annotation and FPKM of 1281 core genes. [file 12870_2019_2196_MOESM4_ESM.xlsx]

## Sheet: Table S3
Additional file 14: Table S3. Annotation and FPKM of 1281 core genes
GeneID	B706-1_FPKM	B706-2_FPKM	B706A-3_FPKM	C706A-1_FPKM	C706A-2_FPKM	C706A-3_FPKM	Ju706A-1_FPKM	Ju706A-2_FPKM	Ju706A-3_FPKM	K706A-1_FPKM	K706A-2_FPKM	K706A-3_FPKM	U706A-1_FPKM	U706A-2_FPKM	U706A-3_FPKM	Va706A-1_FPKM	Va706A-2_FPKM	Va706A-3_FPKM	log2FoldChange(C706A/B706)	log2FoldChange(Ju706A/B706)	log2FoldChange(K706A/B706)	log2FoldChange(U706A/B706)	log2FoldChange(Va706A/B706)	Signifcant	Blast nr	KEGG_A_class	KEGG_B_class	Pathway	K_ID	GO Component	GO Function	GO Process	Swissprot	KOG
TraesCS1A02G370000	39.35	19.03	41.49	14.69	4.41	2.69	11.06	12.93	22.54	8.87	8.27	13.61	10.17	7.83	13.9	15.43	12.59	15.18	-2.13112	-1.72068	-1.40729	-2.55972	-2.13863	Down	(R)-specific enoyl-CoA hydratase	-	-	-	-	-	GO:0003824//catalytic activity;GO:0003674//molecular_function	GO:0032502//developmental process;GO:0000003//reproduction;GO:0048367//shoot system development;GO:0048856//anatomical structure development;GO:0009908//flower development;GO:0090567//reproductive shoot system development;GO:0044699//single-organism process;GO:0065008//regulation of biological quality;GO:0022414//reproductive process;GO:0009791//post-embryonic development;GO:0044702//single organ…	NA	FN0816/8e-25/---
TraesCS3A02G651600LC	893.04	511.75	1002.2	0	0.27	0.27	317.59	125.43	296.04	396.46	388.9	502.75	90.81	21.43	234.56	6.38	0.43	121.07	-1.22725	-4.6593	-1.97553	-12.424	-3.19893	Down	1,3-beta glucanase	Metabolism	Energy metabolism	ko00190//Oxidative phosphorylation	K00413	-	GO:0003674//molecular_function;GO:0005488//binding	-	sp|P15737|E13B_HORVU/7e-121/Glucan endo-1,3-beta-glucosidase GII OS=Hordeum vulgare OX=4513 PE=1 SV=1	NA
TraesCS5B02G325600	47.84	38.9	54.76	0	0	0	18.25	6.39	12.18	18.57	10.4	32.73	4.99	0	2.82	0	0	3.13	-7.95313	-2.24239	-1.64151	-4.30445	-5.66452	Down	14-3-3 family protein	-	-	-	-	GO:0016021//integral component of membrane	-	-	sp|A2Z5D8|Y1781_ORYSI/6e-12/Uncharacterized protein OsI_031781 OS=Oryza sativa subsp. indica OX=39946 GN=OsI_031781 PE=1 SV=1	NA
TraesCS7D02G146800	1696.02	1196.33	1275.32	38.68	29.94	9.69	1077.34	603.37	606.38	765.87	850.1	990.8	531.96	364.97	787.9	184.19	83.61	452.72	-6.1706	-1.25684	-1.15898	-1.69398	-2.98229	Down	23S rRNA (uracil(1939)-C(5))-methyltransferase RlmD	-	-	-	-	-	-	-	NA	NA
TraesCS5B02G123100	29.69	25.1	23.64	4.71	5.05	2.74	16.61	13.25	15.49	17	15.98	16.01	12.3	10.06	15.02	7.57	3.58	13.94	-3.23197	-1.15063	-1.13639	-1.47952	-2.26033	Down	2-dehydro-3-deoxyphosphooctonate aldolase	-	-	-	-	-	-	-	NA	NA
TraesCS6A02G168900LC	0.1	0.12	0.02	0.56	0.64	0.84	0.24	0.58	0.43	0.31	0.41	0.3	0.38	0.8	0.53	0.47	0.84	0.43	1.87076	2.41741	2.16755	2.72572	2.46644	Up	3beta-hydroxysteroid-dehydrogenase/decarboxylase isoform 1	-	-	-	-	-	GO:0036094//small molecule binding;GO:0016772//transferase activity, transferring phosphorus-containing groups;GO:0016740//transferase activity;GO:0005488//binding;GO:0000166//nucleotide binding;GO:1901363//heterocyclic compound binding;GO:1901265//nucleoside phosphate binding;GO:0003674//molecular_function;GO:0003824//catalytic activity;GO:0016301//kinase activity;GO:0097159//organic cyclic comp…	GO:0071704//organic substance metabolic process;GO:0009987//cellular process;GO:0044237//cellular metabolic process;GO:0008152//metabolic process;GO:0019538//protein metabolic process;GO:0036211//protein modification process;GO:0044238//primary metabolic process;GO:0044260//cellular macromolecule metabolic process;GO:0006464//cellular protein modification process;GO:0008150//biological_process;GO…	NA	NA
TraesCS2B02G468800	44.84	18.72	60.45	5.83	3.18	1.09	17.71	13.43	23.49	13.53	8.3	19.73	7.35	7.35	10.99	6.5	3.45	12.65	-4.1112	-1.47872	-1.85161	-2.63417	-3.10922	Down	3-hydroxy-5-phosphonooxypentane-2,4-dione thiolase	-	-	-	-	-	-	-	NA	NA
TraesCS2D02G447300	18.25	7.29	26.46	2.44	0	0.63	5.58	4.24	8.81	8.21	1.28	3.43	2.88	1.72	5.55	3.08	1.59	5.45	-4.33657	-1.61939	-1.93336	-2.56153	-2.97944	Down	3-hydroxy-5-phosphonooxypentane-2,4-dione thiolase	-	-	-	-	-	-	-	NA	NA
TraesCS1D02G420900	9.83	8.92	11.34	3.14	2.51	1.15	4.82	1.08	1.79	2.8	2.93	4.55	1.04	0.72	2.7	0.55	1.84	3.91	-2.73273	-2.17364	-1.86791	-2.96266	-2.82283	Down	3-ketoacyl-CoA synthase	Metabolism;Organismal Systems;Metabolism	Biosynthesis of secondary metabolites;Environmental adaptation;Lipid metabolism	ko01110//Biosynthesis of secondary metabolites;ko04626//Plant-pathogen interaction;ko00062//Fatty acid elongation	K15397	GO:0016021//integral component of membrane	GO:0016747//transferase activity, transferring acyl groups other than amino-acyl groups	GO:0006633//fatty acid biosynthetic process	sp|O48780|KCS11_ARATH/0.0/3-ketoacyl-CoA synthase 11 OS=Arabidopsis thaliana OX=3702 GN=KCS11 PE=1 SV=1	DRA0326/8e-21/---
TraesCS3D02G529000	52.38	57.69	117.21	0	0	0	43	0	2.52	37.69	20.45	32.73	2.67	0	16.83	0	0	26.18	-2.41532	-3.89934	-3.21272	-8.38512	-4.52118	Down	50S ribosomal protein L23	-	-	-	-	-	GO:0036094//small molecule binding;GO:0003674//molecular_function;GO:1901363//heterocyclic compound binding;GO:0016740//transferase activity;GO:0016301//kinase activity;GO:1901265//nucleoside phosphate binding;GO:0005488//binding;GO:0003824//catalytic activity;GO:0000166//nucleotide binding;GO:0016772//transferase activity, transferring phosphorus-containing groups;GO:0097159//organic cyclic comp…	GO:0006464//cellular protein modification process;GO:0036211//protein modification process;GO:0071704//organic substance metabolic process;GO:0008150//biological_process;GO:0044237//cellular metabolic process;GO:0044260//cellular macromolecule metabolic process;GO:0019538//protein metabolic process;GO:0009987//cellular process;GO:0043170//macromolecule metabolic process;GO:0008152//metabolic proc…	sp|A2Z5D8|Y1781_ORYSI/2e-12/Uncharacterized protein OsI_031781 OS=Oryza sativa subsp. indica OX=39946 GN=OsI_031781 PE=1 SV=1	NA
TraesCS3D02G171700	2.41	2.19	4.89	0	0	0	1.81	0.72	0	0.24	0.83	1.41	0.21	0.52	0.48	1	0	0	-2.16532	-3.60258	-2.22478	-8.29893	-3.38229	Down	60S ribosomal protein L18A	-	-	-	-	-	-	GO:0051179//localization;GO:0051234//establishment of localization;GO:0006810//transport;GO:0009987//cellular process;GO:0008150//biological_process	sp|Q8L9S1|R18AL_ARATH/4e-26/60S ribosomal protein L18a-like protein OS=Arabidopsis thaliana OX=3702 GN=At1g29970 PE=2 SV=2	NA
TraesCS3A02G129000	1.85	2.69	1.27	10.21	6.18	6.26	5.47	6.55	4.42	4.02	6	3.69	8.25	7.23	6.17	6.44	7.27	6.37	1.04121	1.39174	1.29178	1.66373	1.55708	Up	ABC subfamily C transporter	-	-	-	-	-	-	-	sp|Q9LK64|AB3C_ARATH/0.0/ABC transporter C family member 3 OS=Arabidopsis thaliana OX=3702 GN=ABCC3 PE=1 SV=1	SPAC3F10.11c/0.0/---
TraesCS3D02G129900	3.94	5.72	2.75	24.99	15.13	16.01	9.84	11.57	11.35	9.54	11.14	10.08	15.35	12.89	11.56	12.41	12.5	11.62	1.10021	1.15431	1.1939	1.87073	1.33373	Up	ABC subfamily C transporter	-	-	-	-	-	GO:0016787//hydrolase activity;GO:0003824//catalytic activity;GO:0030234//enzyme regulator activity;GO:0098772//molecular function regulator;GO:0003674//molecular_function	GO:0008152//metabolic process;GO:0008150//biological_process	sp|Q9LK64|AB3C_ARATH/0.0/ABC transporter C family member 3 OS=Arabidopsis thaliana OX=3702 GN=ABCC3 PE=1 SV=1	SPAC3F10.11c/0.0/---
TraesCS7B02G488900	10.67	10.02	14.29	0	0.1	0	7.08	0.78	2.8	5.46	5.74	7.84	0.84	0.35	4.5	0.19	0.11	3.91	-1.15641	-3.44703	-1.98972	-8.28901	-3.02789	Down	ABC transporter G family member	Metabolism	Metabolism of cofactors and vitamins	ko00130//Ubiquinone and other terpenoid-quinone biosynthesis	K12501	-	GO:0016740//transferase activity;GO:0003824//catalytic activity;GO:0005488//binding;GO:0005515//protein binding;GO:0003674//molecular_function	GO:0009987//cellular process;GO:0043412//macromolecule modification;GO:0044260//cellular macromolecule metabolic process;GO:0044267//cellular protein metabolic process;GO:0008152//metabolic process;GO:0044237//cellular metabolic process;GO:0071704//organic substance metabolic process;GO:0006464//cellular protein modification process;GO:0043170//macromolecule metabolic process;GO:0008150//biologic…	sp|Q9FF46|AB28G_ARATH/0.0/ABC transporter G family member 28 OS=Arabidopsis thaliana OX=3702 GN=ABCG28 PE=3 SV=1	YDR011w_3/2e-49/---
TraesCSU02G106900	28.67	26.24	40.23	0.14	0.13	0	14.89	2.22	8.14	14.27	15.03	15.8	2.9	1.32	9.19	0.84	0.41	9.45	-1.39231	-3.56853	-2.19092	-8.65197	-3.24328	Down	ABC transporter G family member	Metabolism	Metabolism of cofactors and vitamins	ko00130//Ubiquinone and other terpenoid-quinone biosynthesis	K12501	-	GO:0003824//catalytic activity;GO:0016740//transferase activity;GO:0003674//molecular_function	GO:0008150//biological_process;GO:0008152//metabolic process	sp|Q9FF46|AB28G_ARATH/0.0/ABC transporter G family member 28 OS=Arabidopsis thaliana OX=3702 GN=ABCG28 PE=3 SV=1	YDR011w_3/2e-51/---
TraesCS4B02G112000	3.66	1.3	1.09	49.06	17.46	18.12	6.62	4.74	8.53	6.74	8.13	8.58	6.7	4.2	8.24	4.85	7.94	6.42	1.72136	1.26192	1.5056	3.51621	1.30899	Up	Abscisic stress-ripening protein	-	-	-	-	-	-	GO:0050896//response to stimulus;GO:0009628//response to abiotic stimulus;GO:0006950//response to stress;GO:0008150//biological_process	sp|Q53JF7|ASR5_ORYSJ/8e-23/Abscisic stress-ripening protein 5 OS=Oryza sativa subsp. japonica OX=39947 GN=ASR5 PE=1 SV=1	NA
TraesCS7D02G009400	0.06	0.1	0.04	4.05	9.74	6.67	4.2	0.43	0.2	5.02	2.03	10.06	2.66	0.79	2.31	1.04	4.18	7.24	5.66417	2.23335	3.74827	3.39703	4.60719	Up	Acid invertase 1 / Beta-fructofuranosidase 1	-	-	-	-	GO:0016021//integral component of membrane	GO:0004553//hydrolase activity, hydrolyzing O-glycosyl compounds;GO:0050306	GO:0005975//carbohydrate metabolic process	sp|Q9FSV7|SST_FESAR/0.0/Sucrose:sucrose 1-fructosyltransferase OS=Festuca arundinacea OX=4606 GN=1-SST PE=1 SV=1	BS_sacC/9e-33/---
TraesCS3D02G387800	6.62	13.82	28.7	9.15	7.9	4.84	9.16	4.04	5.37	5.63	6.89	7.78	5.22	5.33	4.63	5.04	5.98	7.82	-1.83903	-1.64289	-1.54434	-2.10063	-2.06973	Down	Acid phosphatase/vanadium-dependent haloperoxidase related [Triticum aestivum]	-	-	-	-	GO:0016021//integral component of membrane	-	-	NA	alr0214/2e-37/---
TraesCS4B02G060200	20.64	19.62	33.8	12.14	5.84	3.9	13.82	14.56	15.6	13.81	12.08	14.58	11.46	13.11	12.9	11.1	9.62	14.55	-1.1255	-1.51005	-1.00311	-2.10265	-1.37144	Down	ACT domain containing protein[Triticum aestivum]	Organismal Systems	Environmental adaptation	ko04626//Plant-pathogen interaction	K13430	-	GO:0016597//amino acid binding	GO:0008152//metabolic process	sp|Q9FHP1|ACR1_ARATH/5e-116/ACT domain-containing protein ACR1 OS=Arabidopsis thaliana OX=3702 GN=ACR1 PE=2 SV=1	BMEI1804/6e-08/---
TraesCS4A02G254300	14.01	13.48	19.25	3.94	2.99	1.62	12.73	7.52	8.35	10.63	9.71	11.4	8.82	6.57	7.22	5.61	3.75	8.43	-3.02792	-1.10069	-1.02404	-1.52349	-2.06923	Down	ACT domain containing protein[Triticum aestivum]	Organismal Systems	Environmental adaptation	ko04626//Plant-pathogen interaction	K13430	-	GO:0016597//amino acid binding	GO:0008152//metabolic process	sp|O49285|ACR3_ARATH/6e-113/ACT domain-containing protein ACR3 OS=Arabidopsis thaliana OX=3702 GN=ACR3 PE=2 SV=1	BMEI1804/6e-08/---
TraesCS4D02G059900	13.66	14.51	20.68	3.51	1.84	1.08	10.13	9.78	7.41	10.4	9.2	13.27	9.57	6.56	6.65	6.97	4.23	9.28	-3.43005	-1.24562	-1.02468	-1.58132	-1.9306	Down	ACT domain containing protein[Triticum aestivum]	Organismal Systems	Environmental adaptation	ko04626//Plant-pathogen interaction	K13430	-	GO:0016597//amino acid binding	GO:0008152//metabolic process	sp|Q9FHP1|ACR1_ARATH/1e-114/ACT domain-containing protein ACR1 OS=Arabidopsis thaliana OX=3702 GN=ACR1 PE=2 SV=1	BMEI1804/3e-07/---
TraesCS2B02G107400	2.18	2.62	3.39	0.5	0.3	0.17	1.14	1.06	1.04	1.22	1.26	1.43	0.77	0.66	1.03	0.45	0.36	0.6	-1.30941	-2.9607	-1.55811	-3.34956	-2.14571	Down	ACT domain-containing protein	-	-	-	-	-	-	-	sp|F4JWR0|ACR2_ARATH/2e-156/ACT domain-containing protein ACR2 OS=Arabidopsis thaliana OX=3702 GN=ACR2 PE=4 SV=1	NA
TraesCS1A02G044700	28.16	11.32	25.05	4.21	1.8	0.36	10.38	11.05	11.09	6.05	6.2	12.86	4.87	8.27	9.6	6.06	2.74	5.22	-1.65264	-2.66419	-1.27026	-3.67649	-1.93023	Down	actin cross-linking protein (DUF569)	Organismal Systems	Environmental adaptation	ko04626//Plant-pathogen interaction	K13424	-	GO:0003677//DNA binding;GO:0097159//organic cyclic compound binding;GO:0001071//nucleic acid binding transcription factor activity;GO:0003674//molecular_function;GO:1901363//heterocyclic compound binding;GO:0005488//binding;GO:0003676//nucleic acid binding;GO:0003700//transcription factor activity, sequence-specific DNA binding	GO:0008150//biological_process;GO:0044238//primary metabolic process;GO:0006139//nucleobase-containing compound metabolic process;GO:0009987//cellular process;GO:0008152//metabolic process;GO:0006725//cellular aromatic compound metabolic process;GO:0034641//cellular nitrogen compound metabolic process;GO:0046483//heterocycle metabolic process;GO:0044237//cellular metabolic process;GO:1901360//org…	NA	NA
TraesCS1D02G048000LC	21.88	13.01	22.38	1.1	1.35	0.16	7.96	10.57	10.54	6.4	7.48	9.78	6.82	7.47	12.48	4.9	4.33	7.37	-1.57919	-2.23123	-1.24638	-4.87546	-1.5165	Down	actin cross-linking protein (DUF569)	Organismal Systems	Environmental adaptation	ko04626//Plant-pathogen interaction	K13424	-	GO:0003677//DNA binding;GO:0097159//organic cyclic compound binding;GO:0001071//nucleic acid binding transcription factor activity;GO:0003674//molecular_function;GO:1901363//heterocyclic compound binding;GO:0005488//binding;GO:0003676//nucleic acid binding;GO:0003700//transcription factor activity, sequence-specific DNA binding	GO:0008150//biological_process;GO:0044238//primary metabolic process;GO:0006139//nucleobase-containing compound metabolic process;GO:0009987//cellular process;GO:0008152//metabolic process;GO:0006725//cellular aromatic compound metabolic process;GO:0034641//cellular nitrogen compound metabolic process;GO:0046483//heterocycle metabolic process;GO:0044237//cellular metabolic process;GO:1901360//org…	NA	NA
TraesCS3D02G066500	28.74	24.73	36.97	0.26	0.67	0	21.29	7.72	6.69	13.96	16.54	20.13	7.08	4.07	11.79	2.65	1.57	10.93	-7.08093	-1.67426	-1.28689	-2.30846	-2.94105	Down	Actin cross-linking protein, putative	Organismal Systems	Environmental adaptation	ko04626//Plant-pathogen interaction	K13424	-	GO:0003677//DNA binding;GO:0097159//organic cyclic compound binding;GO:0001071//nucleic acid binding transcription factor activity;GO:0003674//molecular_function;GO:1901363//heterocyclic compound binding;GO:0005488//binding;GO:0003676//nucleic acid binding;GO:0003700//transcription factor activity, sequence-specific DNA binding	GO:0008150//biological_process;GO:0044238//primary metabolic process;GO:0006139//nucleobase-containing compound metabolic process;GO:0009987//cellular process;GO:0008152//metabolic process;GO:0006725//cellular aromatic compound metabolic process;GO:0034641//cellular nitrogen compound metabolic process;GO:0046483//heterocycle metabolic process;GO:0044237//cellular metabolic process;GO:1901360//org…	NA	NA
TraesCS7A02G121300	6.8	8.17	8.85	0.28	0.45	0.18	3.95	2.13	2.03	4.56	5.38	4.82	1.61	1	2.08	0.71	0.44	2.64	-5.16712	-1.84864	-1.17095	-2.85175	-3.29195	Down	Actin cross-linking protein, putative (DUF569)	Organismal Systems	Environmental adaptation	ko04626//Plant-pathogen interaction	K13424	-	GO:0003677//DNA binding;GO:0097159//organic cyclic compound binding;GO:0001071//nucleic acid binding transcription factor activity;GO:0003674//molecular_function;GO:1901363//heterocyclic compound binding;GO:0005488//binding;GO:0003676//nucleic acid binding;GO:0003700//transcription factor activity, sequence-specific DNA binding	GO:0008150//biological_process;GO:0044238//primary metabolic process;GO:0006139//nucleobase-containing compound metabolic process;GO:0009987//cellular process;GO:0008152//metabolic process;GO:0006725//cellular aromatic compound metabolic process;GO:0034641//cellular nitrogen compound metabolic process;GO:0046483//heterocycle metabolic process;GO:0044237//cellular metabolic process;GO:1901360//org…	NA	NA
TraesCS6D02G229200	124.22	134.59	179.02	5	3.24	0.48	89.25	69.16	97.23	92.66	88.75	121	53.71	36.91	46.57	28.24	10.61	39.07	-6.12454	-1.1995	-1.17901	-2.21482	-3.19289	Down	actin depolymerising factor [Secale cereale x Triticum turgidum subsp. durum]	Organismal Systems	Environmental adaptation	ko04626//Plant-pathogen interaction	K13448	GO:0015629//actin cytoskeleton	GO:0003779//actin binding	GO:0030042//actin filament depolymerization	sp|Q6EUH7|ADF1_ORYSJ/1e-95/Actin-depolymerizing factor 1 OS=Oryza sativa subsp. japonica OX=39947 GN=ADF1 PE=2 SV=1	NA
TraesCS6A02G247000	219.32	244.54	336.59	2.4	5.06	0	189.74	124.53	155.47	150.91	149.73	195.4	84.21	56.56	110.09	40.89	10.24	87.5	-6.71012	-1.20102	-1.26695	-2.13687	-2.95928	Down	actin depolymerizing factor 4-1 [Secale cereale x Triticum turgidum subsp. durum]	Organismal Systems	Environmental adaptation	ko04626//Plant-pathogen interaction	K13448	GO:0015629//actin cytoskeleton	GO:0003779//actin binding	GO:0030042//actin filament depolymerization	sp|Q6EUH7|ADF1_ORYSJ/2e-94/Actin-depolymerizing factor 1 OS=Oryza sativa subsp. japonica OX=39947 GN=ADF1 PE=2 SV=1	NA
TraesCS6B02G277600	49.62	53.29	99.16	0.73	0	0	23.7	9.24	15.55	16.5	15.26	35.89	17.29	9.4	15.66	3.38	2.42	15.52	-2.2275	-3.85037	-2.53817	-8.11168	-2.88017	Down	Actin-depolymerizing factor	Organismal Systems	Environmental adaptation	ko04626//Plant-pathogen interaction	K13448	GO:0015629//actin cytoskeleton	GO:0003779//actin binding	GO:0030042//actin filament depolymerization	sp|Q6EUH7|ADF1_ORYSJ/8e-94/Actin-depolymerizing factor 1 OS=Oryza sativa subsp. japonica OX=39947 GN=ADF1 PE=2 SV=1	NA
TraesCS2A02G227300	129.92	178.02	227.06	0.95	0	0	71.27	27.86	50.64	82.86	102.69	82.94	39.67	13.6	53.03	6.21	5.33	35.53	-1.82489	-4.1491	-2.33465	-9.1301	-3.01981	Down	Actin-depolymerizing factor	Organismal Systems	Environmental adaptation	ko04626//Plant-pathogen interaction	K13448	GO:0016020//membrane;GO:0005575//cellular_component	GO:0003674//molecular_function;GO:0005215//transporter activity	GO:0051234//establishment of localization;GO:0009987//cellular process;GO:0006810//transport;GO:0008150//biological_process;GO:0051179//localization	sp|Q8H2P8|ADF9_ORYSJ/9e-90/Actin-depolymerizing factor 9 OS=Oryza sativa subsp. japonica OX=39947 GN=ADF9 PE=2 SV=1	NA
TraesCS2D02G235200	510.21	423.89	660.57	5.78	9.83	0.52	336.48	237.38	370.34	297.59	292.7	354.18	167.43	122.7	274.34	79.86	41.16	147.22	-1.10578	-3.0329	-1.03831	-7.06505	-1.92595	Down	Actin-depolymerizing factor	Organismal Systems	Environmental adaptation	ko04626//Plant-pathogen interaction	K13448	GO:0016020//membrane;GO:0005575//cellular_component	GO:0003674//molecular_function;GO:0005215//transporter activity	GO:0051234//establishment of localization;GO:0009987//cellular process;GO:0006810//transport;GO:0008150//biological_process;GO:0051179//localization	sp|Q8H2P8|ADF9_ORYSJ/2e-89/Actin-depolymerizing factor 9 OS=Oryza sativa subsp. japonica OX=39947 GN=ADF9 PE=2 SV=1	NA
TraesCS5D02G018200	632.21	312.95	560.27	0	0.47	0	245.1	184.99	367.73	257.29	225.77	386.4	114.36	43.75	237.7	28.19	5.43	106.52	-11.0056	-1.26159	-1.37051	-2.01747	-3.50945	Down	Acyl-[acyl-carrier-protein] desaturase	-	-	-	-	-	-	-	NA	NA
TraesCS2D02G375900	20.93	10.12	20.22	8.64	6.16	6.9	8.26	4.74	6.27	9.17	6.08	8.37	6.61	4.46	5.99	4.43	6.05	6.93	-1.42364	-2.02303	-1.68898	-1.64352	-1.99552	Down	Acyl-CoA N-acyltransferase with RING/FYVE/PHD-type zinc finger protein	-	-	-	-	-	GO:0005488//binding;GO:0003674//molecular_function	GO:0051234//establishment of localization;GO:0051179//localization;GO:0006810//transport;GO:0008150//biological_process	NA	NA
TraesCS1D02G144300	25.93	32.21	82.64	0	0	0	28.81	0	14.03	8.63	0	21.95	4.96	2.72	7.76	8.22	5.06	7.27	-3.04854	-3.49524	-2.43581	-7.82924	-3.99641	Down	Adenine nucleotide alpha hydrolases-like superfamily protein, putative	-	-	-	-	-	-	-	NA	NA
TraesCS2B02G377500	49.41	46.5	48.08	8.24	11.22	10.59	26.27	27.92	26.8	26.59	29.88	40.53	24.04	17.35	14.32	21.84	12.69	19.27	-2.90571	-1.2182	-1.04427	-1.85622	-2.0845	Down	Adenine phosphoribosyltransferase 2 [Aegilops tauschii]	Metabolism	Nucleotide metabolism	ko01100//Metabolic pathways;ko00230//Purine metabolism	K00759	GO:0005737//cytoplasm	GO:0003999//adenine phosphoribosyltransferase activity	GO:0006168//adenine salvage;GO:0009116//nucleoside metabolic process	sp|Q42563|APT2_ARATH/2e-90/Adenine phosphoribosyltransferase 2 OS=Arabidopsis thaliana OX=3702 GN=APT2 PE=1 SV=1	YPO3123/7e-56/---
TraesCS1D02G060600	1.57	1.87	0.68	4.61	4.97	3.54	4.48	7.1	6.88	3.73	3.79	2.63	6.07	7.53	5.54	5.81	5.84	5.94	1.091	1.69883	1.96093	1.3413	1.87259	Up	Adenine/guanine permease	-	-	-	-	-	-	-	sp|Q9SRK7|AZG1_ARATH/0.0/Adenine/guanine permease AZG1 OS=Arabidopsis thaliana OX=3702 GN=AZG1 PE=2 SV=1	SPBC887.17/2e-139/---
TraesCS4B02G076400	0.4	0.37	0.1	11.93	6.77	8.07	1.19	1.2	0.94	0.68	1.64	1.33	1.15	0.59	1.52	1.66	2.54	1.86	1.85854	2.37616	1.71981	4.6218	1.55261	Up	Adenine/guanine permease	-	-	-	-	-	GO:0016772//transferase activity, transferring phosphorus-containing groups;GO:1901363//heterocyclic compound binding;GO:0097159//organic cyclic compound binding;GO:0000166//nucleotide binding;GO:1901265//nucleoside phosphate binding;GO:0005488//binding;GO:0003674//molecular_function;GO:0003824//catalytic activity;GO:0016740//transferase activity;GO:0016301//kinase activity;GO:0036094//small mole…	GO:0008152//metabolic process;GO:0044260//cellular macromolecule metabolic process;GO:0019538//protein metabolic process;GO:0043412//macromolecule modification;GO:0071704//organic substance metabolic process;GO:0009987//cellular process;GO:0036211//protein modification process;GO:0044267//cellular protein metabolic process;GO:0008150//biological_process;GO:0043170//macromolecule metabolic process…	sp|Q84MA8|AZG2_ARATH/0.0/Adenine/guanine permease AZG2 OS=Arabidopsis thaliana OX=3702 GN=AZG2 PE=2 SV=1	SPBC887.17/4e-118/---
TraesCS2A02G202400LC	6.72	12.33	12.85	106.74	57.38	62.83	41.53	36.31	72.06	39.76	65.26	33.85	21.67	23.92	47.54	40.68	55.3	68.53	1.7272	1.87776	1.95744	2.44094	1.10393	Up	Adhesive/proline-rich protein homolog-like protein	Metabolism	Carbohydrate metabolism	ko00010//Glycolysis / Gluconeogenesis	K01568	-	GO:0005488//binding;GO:0003674//molecular_function	-	NA	NA
TraesCS2A02G010900	2.68	2.7	4.13	0	0.04	0.03	1.17	0.3	0.78	1.43	1.3	1.56	0.33	0.18	0.6	0.13	0.03	0.43	-7.10477	-2.18049	-1.48352	-3.25293	-4.43064	Down	Agenet domain, putative [Triticum aestivum]	-	-	-	-	-	-	-	sp|Q9FZD9|DUF3_ARATH/2e-19/DUF724 domain-containing protein 3 OS=Arabidopsis thaliana OX=3702 GN=DUF3 PE=1 SV=1	NA
TraesCS7A02G380100	13.11	9.02	5.21	85.89	53.37	32.69	40	35.71	33.6	40.8	32.65	52.37	50.24	49.51	34.92	34.18	40.25	46.58	2.07835	1.53141	1.59193	1.79274	1.50582	Up	Alcohol dehydrogenase [Hordeum vulgare subsp. vulgare]	Metabolism	Biosynthesis of secondary metabolites	ko01100//Metabolic pathways;ko01110//Biosynthesis of secondary metabolites;ko00940//Phenylpropanoid biosynthesis	K00083	-	GO:0008270//zinc ion binding;GO:0016491//oxidoreductase activity	GO:0055114//oxidation-reduction process	sp|Q0J6T3|CADH5_ORYSJ/0.0/Probable cinnamyl alcohol dehydrogenase 5 OS=Oryza sativa subsp. japonica OX=39947 GN=CAD5 PE=3 SV=2	SMc00680/3e-118/---
TraesCS7B02G282100	35.28	25.69	34.86	2.02	1.36	0.44	17.19	13.57	16.54	17.15	17.18	21.95	9.17	6.2	9.32	3.15	2.05	7.61	-5.12598	-1.38178	-1.22812	-2.37423	-3.5044	Down	Alcohol dehydrogenase [Hordeum vulgare subsp. vulgare]	Metabolism	Biosynthesis of secondary metabolites	ko01100//Metabolic pathways;ko01110//Biosynthesis of secondary metabolites;ko00940//Phenylpropanoid biosynthesis	K00083	-	GO:0008270//zinc ion binding;GO:0016491//oxidoreductase activity	GO:0055114//oxidation-reduction process	sp|Q0J6T3|CADH5_ORYSJ/0.0/Probable cinnamyl alcohol dehydrogenase 5 OS=Oryza sativa subsp. japonica OX=39947 GN=CAD5 PE=3 SV=2	ML1730/2e-119/---
TraesCS3D02G357000	9.6	8.56	12.15	2.89	1.19	1.69	3.74	4.8	7.44	5.17	5.03	6.95	4.28	3.55	4.23	4.17	2.41	4.3	-1.09759	-1.91588	-1.16999	-2.77599	-1.71444	Down	Aldo-keto reductase	-	-	-	-	-	-	-	sp|Q84TF0|AKRCA_ARATH/6e-148/Aldo-keto reductase family 4 member C10 OS=Arabidopsis thaliana OX=3702 GN=AKR4C10 PE=1 SV=1	SPBC8E4.04/2e-66/---
TraesCS3A02G160800LC	0	0.12	0.08	6.52	8.74	7.57	1.3	1.98	2.53	1.21	0.53	1.14	0.53	1.26	3.55	0.61	1.38	2.66	3.34668	3.88467	4.36156	6.18044	4.12274	Up	Alliin lyase	-	-	-	-	GO:0044424//intracellular part;GO:0005575//cellular_component;GO:0005737//cytoplasm;GO:0005622//intracellular;GO:0044464//cell part;GO:0044444//cytoplasmic part;GO:0005623//cell;GO:0005829//cytosol	GO:0016772//transferase activity, transferring phosphorus-containing groups;GO:0036094//small molecule binding;GO:1901265//nucleoside phosphate binding;GO:0000166//nucleotide binding;GO:0097159//organic cyclic compound binding;GO:0016301//kinase activity;GO:0003824//catalytic activity;GO:0003674//molecular_function;GO:0016740//transferase activity;GO:0005488//binding;GO:1901363//heterocyclic comp…	GO:0044260//cellular macromolecule metabolic process;GO:0044700//single organism signaling;GO:0044763//single-organism cellular process;GO:0051716//cellular response to stimulus;GO:0050794//regulation of cellular process;GO:0009719//response to endogenous stimulus;GO:0006464//cellular protein modification process;GO:0019538//protein metabolic process;GO:0007154//cell communication;GO:0050896//res…	sp|Q9SSC1|Y1801_ARATH/1e-11/MAPK kinase substrate protein At1g80180 OS=Arabidopsis thaliana OX=3702 GN=At1g80180 PE=1 SV=1	NA
TraesCS2D02G170200	152.39	124.98	314.63	12.03	7.44	6.09	102.81	23.56	38.54	57.08	41.27	49.74	18.61	16.09	28.11	14.96	11.54	45.98	-2.33984	-3.4941	-2.14889	-4.93986	-3.66811	Down	Alpha/beta-hydrolase superfamily protein	Metabolism	Metabolism of terpenoids and polyketides	ko00904//Diterpenoid biosynthesis	K04124	-	GO:0016787//hydrolase activity	-	NA	all0316/2e-15/---
TraesCS2B02G189100	58.84	59.32	98.09	8.69	5.68	3.49	57.16	16.54	23.53	26.44	24.6	31.35	14.46	10.59	17.27	7.79	4.64	28.26	-4.14284	-1.48663	-1.80486	-2.74731	-2.81746	Down	Alpha/beta-hydrolase superfamily protein	Metabolism	Metabolism of terpenoids and polyketides	ko00904//Diterpenoid biosynthesis	K04124	-	GO:0016787//hydrolase activity	-	NA	DR1352/6e-15/---
TraesCS2A02G163300	94	94.2	159.08	4.53	3.22	3.26	71.12	19.11	25.61	29.78	33.58	41.6	13.13	8.09	16.03	5.48	3.92	30.76	-5.5451	-1.87456	-2.11538	-3.56189	-3.33463	Down	Alpha/beta-hydrolase superfamily protein	Metabolism	Metabolism of terpenoids and polyketides	ko00904//Diterpenoid biosynthesis	K04124	-	GO:0016787//hydrolase activity	-	NA	DR1352/1e-15/---
TraesCS2B02G117400	61.86	29.65	52.77	12.5	2.56	1.4	23.41	16.51	23.53	18.6	15.74	30.04	16.7	12.07	21.74	8.87	7.36	12.21	-1.41241	-2.78173	-1.43556	-3.41514	-1.89909	Down	Alpha/beta-hydrolase superfamily protein	Metabolism	Energy metabolism	ko00190//Oxidative phosphorylation	K00412	GO:0005575//cellular_component;GO:0016020//membrane	GO:0003674//molecular_function;GO:0003824//catalytic activity	GO:0008150//biological_process;GO:0008152//metabolic process	sp|Q700D5|BDG4_ARATH/1e-136/Probable lysophospholipase BODYGUARD 4 OS=Arabidopsis thaliana OX=3702 GN=BDG4 PE=2 SV=1	SSO0102/4e-09/---
TraesCS2D02G090500	37.7	12.07	24.23	4.69	4.43	0.63	3.2	5.43	8.13	1.68	6.18	16.75	4.97	4.06	11.13	4.33	8.3	8.14	-2.05339	-2.37219	-2.44789	-3.36881	-2.41771	Down	Alpha/beta-hydrolase superfamily protein	Metabolism	Energy metabolism	ko00190//Oxidative phosphorylation	K00412	GO:0005575//cellular_component;GO:0016020//membrane	GO:0003674//molecular_function;GO:0003824//catalytic activity	GO:0008150//biological_process;GO:0006950//response to stress;GO:0050896//response to stimulus	sp|Q700D5|BDG4_ARATH/4e-132/Probable lysophospholipase BODYGUARD 4 OS=Arabidopsis thaliana OX=3702 GN=BDG4 PE=2 SV=1	BH2279/9e-11/---
TraesCS1B02G197000	0.28	0.16	0.14	6.65	4	2.56	2.28	2.48	1.92	2.46	1.88	1.9	2.79	3.66	4.38	4.7	3.51	6.13	3.77236	2.35768	1.91683	3.24109	3.73149	Up	Alpha/beta-Hydrolases superfamily protein	-	-	-	-	-	GO:0016787//hydrolase activity	-	NA	NA
TraesCS4A02G263200	29.12	31.33	61.85	5.24	3.17	1.78	16.99	8.14	9.31	17.9	14.81	15.69	5.63	6.1	11.77	4.24	2.23	17.19	-4.11269	-2.12238	-1.72822	-2.69057	-2.71722	Down	Alpha/beta-Hydrolases superfamily protein	Metabolism	Lipid metabolism	-	-	GO:0016020//membrane	GO:0016298//lipase activity	GO:0006629//lipid metabolic process	sp|Q9C942|CSE_ARATH/4e-33/Caffeoylshikimate esterase OS=Arabidopsis thaliana OX=3702 GN=CSE PE=1 SV=1	Rv0183/6e-42/---
TraesCS4B02G051600	19.76	19.7	40.96	9.05	4.98	4.31	14.26	4.44	5.86	8.96	7.77	12.5	4.47	3.04	6.39	3.06	2.59	11.7	-2.71323	-1.97341	-1.80446	-2.8619	-2.65887	Down	Alpha/beta-Hydrolases superfamily protein	Metabolism	Lipid metabolism	-	-	GO:0016020//membrane	GO:0016298//lipase activity	GO:0006629//lipid metabolic process	sp|Q9C942|CSE_ARATH/4e-33/Caffeoylshikimate esterase OS=Arabidopsis thaliana OX=3702 GN=CSE PE=1 SV=1	Rv0183/6e-42/---
TraesCS4D02G051900	23.17	24.36	45.55	9.48	5.59	7.13	14.57	5.75	8.35	11.31	14.13	15.73	5.1	3.45	7.07	4.21	2.8	12.28	-2.65933	-1.95233	-1.57823	-2.91127	-2.74244	Down	Alpha/beta-Hydrolases superfamily protein	Metabolism	Lipid metabolism	-	-	GO:0016020//membrane	GO:0016298//lipase activity	GO:0006629//lipid metabolic process	sp|Q9C942|CSE_ARATH/1e-34/Caffeoylshikimate esterase OS=Arabidopsis thaliana OX=3702 GN=CSE PE=1 SV=1	Rv0183/2e-42/---
TraesCS5D02G163000	24.26	19.51	47.42	0	0	0	9.59	4.72	7.78	18.56	18.39	13.06	2.32	2.03	6.52	1.04	0.08	5.75	-1.17561	-4.15355	-2.32363	-11.797	-3.47938	Down	Alpha/beta-Hydrolases superfamily protein	-	-	-	-	-	GO:0098772//molecular function regulator;GO:0016787//hydrolase activity;GO:0003824//catalytic activity;GO:0003674//molecular_function;GO:0030234//enzyme regulator activity	GO:0008152//metabolic process;GO:0008150//biological_process	sp|Q9C942|CSE_ARATH/4e-61/Caffeoylshikimate esterase OS=Arabidopsis thaliana OX=3702 GN=CSE PE=1 SV=1	Rv0183/9e-24/---
TraesCS6B02G191100	28.99	37.82	48.66	5.05	4.21	3.38	26.02	5.06	9.27	19.69	19.41	21.12	7.34	3.7	7.52	2.2	3.4	11.52	-3.87267	-1.86202	-1.4005	-3.02157	-3.13963	Down	Alpha/beta-Hydrolases superfamily protein	-	-	-	-	-	-	GO:0051234//establishment of localization;GO:0006810//transport;GO:0008150//biological_process;GO:0051179//localization;GO:0009987//cellular process	NA	CAC2725/6e-12/---
TraesCS6D02G152400	38.26	41.78	71.72	3.17	3.69	5.15	31.17	5.69	9.93	23.12	19.93	23.41	5.8	3.52	11.57	2.32	2.22	13.73	-1.44844	-3.46416	-1.95444	-4.07933	-3.2337	Down	Alpha/beta-Hydrolases superfamily protein	-	-	-	-	-	-	GO:0051234//establishment of localization;GO:0006810//transport;GO:0008150//biological_process;GO:0051179//localization;GO:0009987//cellular process	NA	L15267/6e-13/---
TraesCS6A02G160300	26.98	36.03	41.12	3.6	5.37	5.29	24.33	5.3	7.3	21.7	19.58	22.09	6.76	3.71	8.99	2.91	4.12	14.13	-3.51336	-1.74307	-1.17017	-2.74783	-2.73885	Down	Alpha/beta-Hydrolases superfamily protein	-	-	-	-	-	-	GO:0051234//establishment of localization;GO:0006810//transport;GO:0008150//biological_process;GO:0051179//localization;GO:0009987//cellular process	NA	CAC2725/1e-11/---
TraesCS6A02G360000	23.46	19.22	34	12.5	10.14	9	17.43	6.24	9.98	13.55	17.16	19.98	8.13	6.75	8.5	4.67	5.36	12.2	-1.92844	-1.51692	-1.06932	-2.16133	-2.45764	Down	Alpha/beta-Hydrolases superfamily protein	-	-	-	-	-	-	-	sp|Q8RXP6|WAV2_ARATH/1e-11/Alpha/beta hydrolase domain-containing protein WAV2 OS=Arabidopsis thaliana OX=3702 GN=WAV2 PE=2 SV=1	all8511/2e-50/---
TraesCS6B02G392900	28.34	26.54	53.38	12.86	9.86	9.81	29.04	14.71	16.46	20.02	15.46	24.76	17.92	13.6	12.19	11.26	8.53	21.28	-2.40117	-1.25268	-1.30112	-1.8222	-2.11066	Down	Alpha/beta-Hydrolases superfamily protein	-	-	-	-	-	-	-	sp|Q8RXP6|WAV2_ARATH/1e-11/Alpha/beta hydrolase domain-containing protein WAV2 OS=Arabidopsis thaliana OX=3702 GN=WAV2 PE=2 SV=1	all8511/6e-50/---
TraesCS7B02G169300	4.11	3.47	5.89	2.52	0.47	0.33	2.26	1.37	2.1	0.52	1.39	1.54	0.48	0.46	1.86	0.92	0.34	1.54	-2.40849	-1.48868	-1.98009	-2.36902	-2.83454	Down	alpha/beta-Hydrolases superfamily protein	Environmental Information Processing	Signal transduction	ko04075//Plant hormone signal transduction	K14493	-	GO:0016787//hydrolase activity	GO:0008152//metabolic process	sp|O64640|CXE8_ARATH/3e-95/Probable carboxylesterase 8 OS=Arabidopsis thaliana OX=3702 GN=CXE8 PE=2 SV=1	lin2194/2e-23/---
TraesCS4D02G350700	3.81	3.36	2.59	21.62	28.85	24.38	7.24	11.14	11.02	13.78	17.5	13.09	9.61	8.83	8.39	7.92	11.73	11.02	2.33026	1.11618	1.63985	1.04498	1.03955	Up	Alpha/beta-Hydrolases superfamily protein	-	-	-	-	-	GO:0016787//hydrolase activity;GO:0016787//hydrolase activity	-	NA	NA
TraesCS4A02G023600	1.53	0.41	3.85	0	0	0	0.53	0	0.35	0.28	0.57	0.42	0.06	0	0.08	0	0	0.17	-2.46779	-5.29438	-3.00287	-8.19114	-5.5152	Down	Alpha/beta-Hydrolases superfamily protein, putative	-	-	-	-	-	GO:0003824//catalytic activity;GO:0016772//transferase activity, transferring phosphorus-containing groups;GO:0005488//binding;GO:0003674//molecular_function;GO:0000166//nucleotide binding;GO:0016740//transferase activity;GO:1901363//heterocyclic compound binding;GO:0097159//organic cyclic compound binding;GO:0036094//small molecule binding;GO:1901265//nucleoside phosphate binding;GO:0016301//kin…	GO:0008152//metabolic process;GO:0043170//macromolecule metabolic process;GO:0044237//cellular metabolic process;GO:0008150//biological_process;GO:0036211//protein modification process;GO:0043412//macromolecule modification;GO:0044267//cellular protein metabolic process;GO:0044260//cellular macromolecule metabolic process;GO:0009987//cellular process;GO:0071704//organic substance metabolic proces…	sp|Q9FG13|CXE15_ARATH/6e-74/Probable carboxylesterase 15 OS=Arabidopsis thaliana OX=3702 GN=CXE15 PE=2 SV=1	lin2194/7e-30/---
TraesCS6B02G213000	6.66	5.3	4.17	1.24	0.65	0.29	1.89	2.92	3.04	1.92	1.16	2	2.48	3.94	1.49	2.59	0.73	1.79	-3.34909	-1.29878	-1.87879	-1.42145	-2.24458	Down	alpha-adaptin	-	-	-	-	-	-	-	NA	NA
TraesCS3B02G276700	11.37	21.03	16.93	1.81	6.41	3.74	11.05	4.37	2.44	11.36	9.7	9.98	4.13	3.55	4.11	4.14	3.87	10.27	-2.69193	-1.73517	-1.08843	-2.44297	-2.02677	Down	Alpha-amylase [Aegilops tauschii]	Metabolism	Carbohydrate metabolism	ko01100//Metabolic pathways;ko00500//Starch and sucrose metabolism	K01176	GO:0009570//chloroplast stroma	GO:0004556//alpha-amylase activity;GO:0005509//calcium ion binding	GO:0005983//starch catabolic process	sp|Q94A41|AMY3_ARATH/0.0/Alpha-amylase 3, chloroplastic OS=Arabidopsis thaliana OX=3702 GN=AMY3 PE=1 SV=1	STM1963/6e-16/---
TraesCS6D02G282800	4.61	9.79	5.68	71.3	78.54	64.6	48.44	57.61	34.75	20.42	15.87	15.15	72.19	93.24	57.45	93.15	108.62	75.88	1.12934	3.37511	2.58401	3.06837	3.1148	Up	Alpha-galactosidase	Metabolism	Energy metabolism	ko00190//Oxidative phosphorylation	K01535	GO:0016020//membrane;GO:0005575//cellular_component	GO:0005488//binding;GO:0003674//molecular_function;GO:1901363//heterocyclic compound binding;GO:0003824//catalytic activity;GO:0000166//nucleotide binding;GO:0016787//hydrolase activity;GO:0036094//small molecule binding;GO:1901265//nucleoside phosphate binding;GO:0097159//organic cyclic compound binding	GO:0008152//metabolic process;GO:0006807//nitrogen compound metabolic process;GO:0071704//organic substance metabolic process;GO:0006725//cellular aromatic compound metabolic process;GO:1901360//organic cyclic compound metabolic process;GO:0006139//nucleobase-containing compound metabolic process;GO:0044237//cellular metabolic process;GO:0034641//cellular nitrogen compound metabolic process;GO:00…	sp|Q42656|AGAL_COFAR/2e-20/Alpha-galactosidase OS=Coffea arabica OX=13443 PE=1 SV=1	NA
TraesCS7A02G215100	3.92	7.77	7.95	3.58	2.61	0.66	2.54	4.16	2.87	3.12	2.48	3.26	1.96	2.24	2.79	1.99	2.86	2.69	-2.0311	-1.32434	-1.41268	-1.79453	-1.95379	Down	Alpha-ketoglutarate-dependent dioxygenase alkB-like protein 3 [Triticum urartu]	-	-	-	-	-	GO:0035514//DNA demethylase activity;GO:0051213//dioxygenase activity	GO:0006281//DNA repair;GO:0055114//oxidation-reduction process;GO:0080111//DNA demethylation	sp|Q9SIE0|ALKB2_ARATH/7e-106/DNA oxidative demethylase ALKBH2 OS=Arabidopsis thaliana OX=3702 GN=ALKBH2 PE=2 SV=2	VCA0961/3e-32/---
TraesCS6A02G476200LC	1.97	1.32	2.41	0	0	0	0.45	0	0.2	1.08	0	0.35	0.37	0.2	0	0	0	0.34	-2.28162	-4.2064	-3.36218	-6.59915	-3.45957	Down	Aluminum activated malate transporter family protein	Genetic Information Processing	Translation	ko03015//mRNA surveillance pathway	K06965	-	-	GO:0046483//heterocycle metabolic process;GO:0034641//cellular nitrogen compound metabolic process;GO:0008152//metabolic process;GO:0006807//nitrogen compound metabolic process;GO:0044237//cellular metabolic process;GO:0006725//cellular aromatic compound metabolic process;GO:1901360//organic cyclic compound metabolic process;GO:0008150//biological_process;GO:0044238//primary metabolic process;GO:…	sp|Q9LS46|ALMT9_ARATH/2e-168/Aluminum-activated malate transporter 9 OS=Arabidopsis thaliana OX=3702 GN=ALMT9 PE=2 SV=1	NA
TraesCS6D02G378700LC	33.13	18.9	37.88	0.27	0.47	0.11	13.37	4.25	7.37	14.41	12.76	17.77	4.34	2.03	11.61	1.51	0.62	8.03	-1.25374	-3.55327	-2.1046	-7.11735	-2.69258	Down	Aluminum activated malate transporter family protein	-	-	-	-	GO:0016020//membrane;GO:0005575//cellular_component	GO:0003674//molecular_function;GO:0005215//transporter activity	GO:0051234//establishment of localization;GO:0008150//biological_process;GO:0051179//localization;GO:0006810//transport;GO:0009987//cellular process	sp|Q9LS46|ALMT9_ARATH/1e-168/Aluminum-activated malate transporter 9 OS=Arabidopsis thaliana OX=3702 GN=ALMT9 PE=2 SV=1	NA
TraesCS6B02G321600	17.15	13.01	17.75	0.1	0.23	0.05	7.49	2.35	4.18	10.16	8.68	12.72	2.29	1.07	5.65	0.67	0.16	5.93	-7.48817	-2.06149	-1.00445	-2.58608	-2.78835	Down	Aluminum activated malate transporter family protein [Triticum aestivum]	-	-	-	-	GO:0016021//integral component of membrane	-	GO:0015743//malate transport	sp|Q9LS46|ALMT9_ARATH/3e-168/Aluminum-activated malate transporter 9 OS=Arabidopsis thaliana OX=3702 GN=ALMT9 PE=2 SV=1	NA
TraesCS7D02G338100	10.84	7.77	15.1	1.78	0.21	0.18	5.83	1.76	3.12	3.5	3.53	3.85	1.71	1.85	2.76	1.12	0.61	2.9	-4.2152	-1.89729	-1.96069	-2.74958	-3.45211	Down	Aluminum-activated malate transporter-like [Triticum aestivum]	-	-	-	-	GO:0009705//plant-type vacuole membrane;GO:0016021//integral component of membrane	GO:0015140//malate transmembrane transporter activity	GO:0015743//malate transport	sp|O23086|ALMTA_ARATH/2e-134/Aluminum-activated malate transporter 10 OS=Arabidopsis thaliana OX=3702 GN=ALMT10 PE=3 SV=2	NA
TraesCS2A02G305900	1.79	2.66	0.98	26.49	16.77	12.26	12.44	12.9	12.92	4.52	4.64	3.97	10.63	21	11.34	25.55	34.49	27.54	1.05423	3.59954	2.60033	3.05752	2.62956	Up	Amino acid permease	-	-	-	-	-	-	-	sp|Q9ZU50|BAT1_ARATH/1e-134/Amino-acid permease BAT1 OS=Arabidopsis thaliana OX=3702 GN=BAT1 PE=2 SV=2	SPBC15C4.04c/2e-58/---
TraesCS7A02G356639	18.39	13.78	15.64	0.44	0.39	0.17	7.43	3.85	7.53	8.78	9.81	13.9	2.7	0.38	4.09	0.61	0.35	3.38	-6.04101	-1.61087	-1.00227	-2.87394	-3.91524	Down	Amino acid permease	-	-	-	-	GO:0005886//plasma membrane;GO:0016021//integral component of membrane	GO:0015171//amino acid transmembrane transporter activity	GO:0003333//amino acid transmembrane transport	sp|Q42400|AAP1_ARATH/0.0/Amino acid permease 1 OS=Arabidopsis thaliana OX=3702 GN=AAP1 PE=1 SV=1	YIL088c/4e-06/---
TraesCS7B02G271151	67.64	46.66	61.93	1.13	1.06	0	32.45	16.74	30.55	30.97	26.81	42.02	15.16	5.1	20.14	4.53	3.27	19.01	-6.21501	-1.4622	-1.27433	-2.43706	-3.09115	Down	Amino acid permease	-	-	-	-	GO:0005886//plasma membrane;GO:0016021//integral component of membrane	GO:0015171//amino acid transmembrane transporter activity	GO:0003333//amino acid transmembrane transport	sp|Q42400|AAP1_ARATH/0.0/Amino acid permease 1 OS=Arabidopsis thaliana OX=3702 GN=AAP1 PE=1 SV=1	YIL088c/3e-06/---
TraesCS7D02G366000	35.5	27.95	42.32	0.61	0.58	0.43	21.82	6.18	14.12	11.78	16.89	22.99	4.76	2.31	11.76	1.64	0.98	8.3	-6.5369	-1.60567	-1.45091	-2.40485	-3.49401	Down	Amino acid permease	-	-	-	-	GO:0005886//plasma membrane;GO:0016021//integral component of membrane	GO:0015171//amino acid transmembrane transporter activity	GO:0003333//amino acid transmembrane transport	sp|Q42400|AAP1_ARATH/0.0/Amino acid permease 1 OS=Arabidopsis thaliana OX=3702 GN=AAP1 PE=1 SV=1	NA
TraesCS7D02G388300	1.38	0.6	0.53	0	0.08	0.08	0.05	0.35	0.19	0.14	0.24	0.24	0.38	0.24	0.06	0.39	0.57	0.08	-2.17616	-1.69273	-2.21911	-4.15269	-2.17495	Down	Amino acid permease	Genetic Information Processing	Folding, sorting and degradation	ko04130//SNARE interactions in vesicular transport	K08486	GO:0005575//cellular_component;GO:0016020//membrane	GO:0003674//molecular_function;GO:0005515//protein binding;GO:0005488//binding	GO:0009987//cellular process;GO:0016043//cellular component organization;GO:0006810//transport;GO:0071840//cellular component organization or biogenesis;GO:0051234//establishment of localization;GO:0051179//localization;GO:0008150//biological_process	sp|Q39134|AAP3_ARATH/0.0/Amino acid permease 3 OS=Arabidopsis thaliana OX=3702 GN=AAP3 PE=1 SV=2	NA
TraesCS6A02G288200	1.9	5.56	8.29	0.36	0.39	0.35	3.03	0.55	0.83	1.51	0.97	0.71	0.2	0.29	0.52	0.27	0.09	2.27	-4.30128	-1.83996	-2.1952	-3.738	-2.93546	Down	Amino acid transporter family protein	-	-	-	-	GO:0016021//integral component of membrane	GO:0015171//amino acid transmembrane transporter activity	GO:0003333//amino acid transmembrane transport	sp|Q9LI61|AVT6A_ARATH/0.0/Amino acid transporter AVT6A OS=Arabidopsis thaliana OX=3702 GN=AVT6A PE=2 SV=1	YIL088c/5e-19/---
TraesCS6D02G270800	9.47	16.33	26.91	0.34	0.82	0.35	11.03	1.99	3.98	4.79	3.6	3.13	1.93	1.11	1.49	1.13	0.92	6.86	-2.4922	-2.99025	-1.92396	-5.53253	-3.94491	Down	Amino acid transporter family protein	-	-	-	-	-	GO:0008289//lipid binding;GO:0005488//binding;GO:0003674//molecular_function	-	sp|Q9LI61|AVT6A_ARATH/0.0/Amino acid transporter AVT6A OS=Arabidopsis thaliana OX=3702 GN=AVT6A PE=2 SV=1	YIL088c/1e-19/---
TraesCS3B02G383400	0	0	0	2.28	2.16	3.29	0.61	1.06	0.48	1.29	1.49	0.91	0.75	0.43	1.36	0.45	0.66	0.66	6.17833	2.18046	2.26122	3.03269	3.47796	Up	Ammonium transporter	-	-	-	-	GO:0005887//integral component of plasma membrane	GO:0008519//ammonium transmembrane transporter activity	GO:0015695//organic cation transport;GO:0019740//nitrogen utilization;GO:0072488//ammonium transmembrane transport	sp|Q8S233|AMT23_ORYSJ/0.0/Ammonium transporter 2 member 3 OS=Oryza sativa subsp. japonica OX=39947 GN=AMT2-3 PE=2 SV=1	SSO1054/2e-118/---
TraesCS1B02G238200	0.88	1.33	0.75	6.54	8.46	6.74	2.94	2.54	2.1	2.94	2.14	2.68	3.55	3.34	3.3	5.5	7.33	5.18	1.167	2.1804	1.13557	2.51411	1.42204	Up	AMP deaminase	-	-	-	-	-	-	-	sp|O80452|AMPD_ARATH/0.0/AMP deaminase OS=Arabidopsis thaliana OX=3702 GN=AMPD PE=1 SV=2	SPBC106.04/0.0/---
TraesCS4A02G102300	8.91	7	8.93	0.51	0.33	0.2	4.73	3.31	3.72	3.49	4.04	5.68	2.27	1.89	2.41	1.71	0.63	2.68	-5.12606	-1.43322	-1.30196	-2.31121	-2.92336	Down	Ankyrin repeat-containing protein	-	-	-	-	GO:0016021//integral component of membrane	-	-	sp|Q6AWW5|Y5262_ARATH/0.0/Ankyrin repeat-containing protein At5g02620 OS=Arabidopsis thaliana OX=3702 GN=At5g02620 PE=1 SV=1	RSc0257/5e-23/---
TraesCS4D02G203200	35.83	18.62	30.09	2.56	1.71	0.76	16.1	11.21	16.08	12.05	15.38	22.29	13.26	8.6	14.06	4.42	2.76	7.93	-1.00561	-2.9032	-1.20804	-4.43333	-1.61636	Down	Ankyrin repeat-containing protein	-	-	-	-	-	GO:0005488//binding;GO:0003674//molecular_function	-	sp|Q6AWW5|Y5262_ARATH/0.0/Ankyrin repeat-containing protein At5g02620 OS=Arabidopsis thaliana OX=3702 GN=At5g02620 PE=1 SV=1	RSc0257/7e-23/---
TraesCS6D02G280300	232.65	132.93	223.36	35.02	22.62	18.3	103.51	91.13	93.9	112.66	104	127.64	68.91	67.99	94.36	50.25	30.76	67.4	-1.07874	-2.43931	-1.30445	-3.33416	-1.75759	Down	Annexin	Metabolism	Carbohydrate metabolism	ko00051//Fructose and mannose metabolism	K19355	-	GO:0003824//catalytic activity;GO:0016787//hydrolase activity;GO:0003674//molecular_function	GO:0044238//primary metabolic process;GO:0008150//biological_process;GO:0005975//carbohydrate metabolic process;GO:0008152//metabolic process;GO:0071704//organic substance metabolic process	sp|Q9LX07|ANXD7_ARATH/2e-136/Annexin D7 OS=Arabidopsis thaliana OX=3702 GN=ANNAT7 PE=2 SV=1	NA
TraesCS7D02G052000	7.08	3.09	6.93	0	0	0	0	0.52	0.55	2.82	0	0	0	0	0	0	0	0	-3.14801	-6.76028	-4.019	-6.72645	-6.59418	Down	Anthocyanin 5-aromatic acyltransferase	-	-	-	-	-	GO:0005488//binding;GO:0003674//molecular_function	GO:0044238//primary metabolic process;GO:0005975//carbohydrate metabolic process;GO:0008152//metabolic process;GO:0071704//organic substance metabolic process;GO:0008150//biological_process	sp|Q9MBC1|3AT_PERFR/1e-40/Anthocyanidin 3-O-glucoside 6''-O-acyltransferase (Fragment) OS=Perilla frutescens OX=48386 PE=1 SV=1	NA
TraesCS6D02G338800	1.4	1.24	5.19	0	0.07	0	0.54	0	0	0.08	0	0.14	0.07	0	0	0	0.08	0.48	-5.1825	-4.1938	-4.17965	-6.69345	-6.50173	Down	Anthocyanin 5-aromatic acyltransferase-like protein	-	-	-	-	-	GO:0005515//protein binding;GO:0003674//molecular_function;GO:0005488//binding	-	sp|Q9ZWR8|ANTA_GENTR/2e-65/Anthocyanin 5-aromatic acyltransferase OS=Gentiana triflora OX=55190 PE=1 SV=1	NA
TraesCS4A02G311900	462.55	403.87	429.12	171.3	100.34	56.12	183.06	283.33	286.28	205.69	167.91	220.72	163.83	205.21	166.63	168.27	119.25	168.45	-2.57222	-1.22125	-1.81056	-1.84873	-2.26802	Down	Antimicrobial peptide MBP-1 related (LEM1)	-	-	-	-	-	-	-	NA	NA
TraesCS6A02G131500	2.99	4.06	4.57	0.93	0.74	0.67	2.85	1.25	1.53	1.98	2.34	2.13	1.66	1	1.3	1.57	0.92	1.35	-2.93861	-1.42924	-1.05089	-1.69417	-2.27658	Down	AP-5 complex subunit zeta-1 [Triticum aestivum]	-	-	-	-	-	-	-	NA	NA
TraesCS4A02G200400	87.19	61.71	205.71	1.5	1.9	0.97	49.76	1.6	8.36	19.54	14.47	21.96	1.94	1.33	8.6	2.02	0.78	25.84	-2.95845	-4.05623	-2.86303	-6.77998	-5.30017	Down	Apoptosis-inducing factor	-	-	-	-	-	-	-	sp|P92947|MDAR_ARATH/4e-06/Monodehydroascorbate reductase, chloroplastic/mitochondrial OS=Arabidopsis thaliana OX=3702 GN=MDAR5 PE=1 SV=3	SSO1010/2e-12/---
novel_G005741	13.44	7.23	10.18	1.24	2.26	2.21	3.23	2.28	3.45	5.24	4.94	4.6	1.32	0.74	2.45	0.86	0.1	2.83	-3.08121	-1.99882	-1.43279	-2.95829	-3.49777	Down	Aquaporin TIP4-3 [Aegilops tauschii]	-	-	-	-	GO:0009705//plant-type vacuole membrane;GO:0005887//integral component of plasma membrane;GO:0042807//central vacuole	GO:0015254//glycerol channel activity;GO:0015250//water channel activity	GO:0009992//cellular water homeostasis;GO:0006833//water transport;GO:0015793//glycerol transport;GO:0034220//ion transmembrane transport	sp|Q9LWR0|TIP42_ORYSJ/4e-119/Probable aquaporin TIP4-2 OS=Oryza sativa subsp. japonica OX=39947 GN=TIP4-2 PE=2 SV=2	AF1426/9e-27/---
TraesCS3A02G155800	16.51	12.64	12.56	3.67	1.52	3.02	9.66	3.45	7.76	8.3	8.13	9.28	3.28	4.17	4.41	3.15	3.32	5.83	-2.8748	-1.26529	-1.12989	-2.19794	-2.37596	Down	Aquaporin-like protein	-	-	-	-	GO:0005887//integral component of plasma membrane;GO:0009705//plant-type vacuole membrane;GO:0042807//central vacuole	GO:0015250//water channel activity;GO:0015254//glycerol channel activity	GO:0006833//water transport;GO:0009992//cellular water homeostasis;GO:0015793//glycerol transport;GO:0034220//ion transmembrane transport	sp|Q9ATL4|TIP43_MAIZE/9e-115/Aquaporin TIP4-3 OS=Zea mays OX=4577 GN=TIP4-3 PE=2 SV=1	AF1426/1e-20/---
TraesCS4D02G303300	0.14	0.47	0	24.76	11.55	1.78	1.12	2.27	2.13	3.27	2.47	1.46	1.42	5.74	8.39	5.99	2.74	7.29	3.10885	4.14534	2.80141	5.58543	4.16176	Up	arabinogalactan protein 5	-	-	-	-	-	-	-	NA	NA
TraesCS6B02G160000	8.32	7.68	7.37	0.6	1.07	0.59	3.71	2.89	3.03	3.6	3.41	4.17	1.88	2.14	3.56	1.63	1.28	3.04	-3.9568	-1.60572	-1.43723	-1.95175	-2.57273	Down	Arabinose 5-phosphate isomerase, putative	Metabolism	Glycan biosynthesis and metabolism	ko01100//Metabolic pathways; 09107//Glycan biosynthesis and metabolism;00540//Lipopolysaccharide biosynthesis;K06041//kdsD, kpsF; arabinose-5-phosphate isomerase	K06041	-	GO:0016853//isomerase activity;GO:0030246//carbohydrate binding	GO:0005975//carbohydrate metabolic process	sp|Q9M1T1|SETH3_ARATH/2e-158/Probable arabinose 5-phosphate isomerase OS=Arabidopsis thaliana OX=3702 GN=SETH3 PE=2 SV=1	CPn0526_1/1e-44/---
TraesCS4B02G309600	0.89	0.66	0.45	8.08	9.61	8.8	4.69	2.38	2.17	4.24	8.24	7.05	2.93	2.19	3.39	2.25	2.78	3.24	3.10207	1.57719	2.44008	1.55145	1.39074	Up	ARM repeat superfamily protein	-	-	-	-	GO:0016021//integral component of membrane	-	-	NA	NA
TraesCS4D02G210200	237.59	94.41	306.57	35.21	16.35	11.64	119.68	81.68	119.38	68.82	66.16	89.8	56.17	64.2	100.21	48.94	44.09	88.29	-2.10434	-2.39985	-1.39582	-3.78851	-2.11027	Down	ARM repeat superfamily protein	-	-	-	-	-	GO:0003824//catalytic activity;GO:0003674//molecular_function;GO:0016787//hydrolase activity	GO:0009987//cellular process;GO:0008152//metabolic process;GO:0044260//cellular macromolecule metabolic process;GO:0044267//cellular protein metabolic process;GO:0044238//primary metabolic process;GO:0071704//organic substance metabolic process;GO:0036211//protein modification process;GO:0043170//macromolecule metabolic process;GO:0019538//protein metabolic process;GO:0006464//cellular protein mo…	NA	NA
TraesCS4D02G307800	0.86	0.7	1.02	8.95	9.81	9.44	6.59	2.35	2.53	7.17	11.04	7.55	2.8	2.57	5.87	2.6	3.86	6.22	3.09556	1.88711	1.91234	3.07535	1.77069	Up	ARM repeat superfamily protein	-	-	-	-	GO:0016021//integral component of membrane	-	-	NA	NA
TraesCS7B02G170300	15.25	12.82	25.73	0.25	0	0	6.31	0.37	1.85	5.78	4.89	5.67	0.47	0.09	2.94	0	0	3.81	-2.00917	-4.21305	-2.9312	-8.04584	-4.34762	Down	Armadillo repeat only	-	-	-	-	GO:0005575//cellular_component;GO:0016020//membrane	GO:0005215//transporter activity;GO:0003674//molecular_function	GO:0008150//biological_process;GO:0006810//transport;GO:0051179//localization;GO:0051234//establishment of localization;GO:0009987//cellular process	NA	NA
TraesCS7D02G272000	16.53	14.2	18.97	0	0	0	3.34	0.95	1.68	4.11	3.43	6.21	0.89	0	1.36	0	0	2.6	-2.13263	-4.6381	-3.36484	-10.2217	-4.88314	Down	Armadillo repeat only	-	-	-	-	-	-	-	NA	NA
TraesCS1B02G032600LC	25.61	9.87	20.84	4.89	6.46	12.94	9.63	9.13	5.96	9.41	5.78	7.57	6.47	3.57	13.13	11.2	7.23	8.79	-1.87039	-1.56865	-1.57464	-1.75378	-1.8257	Down	Armadillo repeat-containing protein 8	-	-	-	-	-	GO:0003824//catalytic activity;GO:0016787//hydrolase activity;GO:0003674//molecular_function	GO:0008150//biological_process;GO:0005975//carbohydrate metabolic process;GO:0008152//metabolic process;GO:0044238//primary metabolic process;GO:0071704//organic substance metabolic process	NA	NA
TraesCS2A02G001900	42.76	33.2	50.67	0	0	0	22.46	10.62	16.28	27.61	24.54	29.28	12.03	4.68	11.38	2.87	0.15	7.44	-9.74961	-1.68644	-1.13866	-2.56259	-3.50425	Down	aspartate aminotransferase	-	-	-	-	-	-	-	NA	NA
TraesCS2D02G002000	114.3	76.21	155.69	0	0.29	0	59.47	32.07	60.52	59.75	53.26	85.36	28.05	15.54	33.91	4.68	1.33	23.33	-9.64448	-1.52739	-1.32541	-2.58871	-3.59946	Down	aspartate aminotransferase	-	-	-	-	-	-	-	NA	NA
novel_G012308	9.36	11.07	12.96	0	0	0	2.42	1.17	2.39	2.81	2.81	5.77	1.01	0	1.84	0	0	0.45	-8.75233	-2.62636	-1.82491	-2.51694	-6.33344	Down	Aspartic proteinase nepenthesin-2 [Aegilops tauschii]	-	-	-	-	-	GO:0004190//aspartic-type endopeptidase activity	GO:0006508//proteolysis;GO:0030163//protein catabolic process	sp|Q8S9J6|ASPA_ARATH/8e-96/Aspartyl protease family protein At5g10770 OS=Arabidopsis thaliana OX=3702 GN=At5g10770 PE=2 SV=1	DR2133/5e-07/---
TraesCS6D02G322600	25.44	10.95	30.96	0	0	0	3.21	0	7.14	1.7	0	6.39	1.28	0	0	0	0	0	-6.53173	-2.04808	-2.1467	-4.09169	-5.73049	Down	ATP binding cassette subfamily B4 [Triticum aestivum]	-	-	-	-	-	-	-	NA	NA
TraesCS2D02G701600LC	0	0.29	0	4.85	3.12	9.03	2.57	6.67	7.25	4.71	4.14	3.5	3.94	11.3	14.44	6.12	6.55	2.79	4.584	4.77741	5.08371	4.99685	5.78055	Up	ATP synthase subunit a	Metabolism	Energy metabolism	ko00190//Oxidative phosphorylation	K03881	-	GO:0003824//catalytic activity;GO:0003674//molecular_function	GO:0008150//biological_process;GO:0008152//metabolic process	sp|P68527|ATP6_WHEAT/2e-22/ATP synthase subunit a OS=Triticum aestivum OX=4565 GN=ATP6 PE=3 SV=1	NA
TraesCS6D02G298700LC	0	0	0	5.92	3.44	5.35	2.16	3.9	5.18	3.13	4.24	3.82	4.35	10.54	11.17	2.75	7.2	1.01	6.80822	6.83085	6.9082	7.30949	7.98273	Up	ATP synthase subunit a	Genetic Information Processing	Translation	ko03010//Ribosome	K02982	-	-	-	sp|Q04654|ATP6_VICFA/5e-26/ATP synthase subunit a OS=Vicia faba OX=3906 GN=ATP6 PE=3 SV=1	NA
EPlTAEG00000010116	1.72	2.06	5.14	0	0	0	0	0	0	0	0	0	0	0	0	0	0	0	-8.35707	-8.19156	-8.19792	-8.22559	-8.39345	Down	atp6-1 (mitochondrion) [Triticum aestivum]	Metabolism	Energy metabolism	ko00190//Oxidative phosphorylation	K02126	GO:0044464//cell part;GO:0005575//cellular_component;GO:0043226//organelle;GO:0005739//mitochondrion;GO:0005737//cytoplasm;GO:0005623//cell;GO:0043229//intracellular organelle;GO:0043231//intracellular membrane-bounded organelle;GO:0044424//intracellular part;GO:0044444//cytoplasmic part;GO:0043227//membrane-bounded organelle;GO:0005622//intracellular;GO:0016020//membrane	GO:0003674//molecular_function;GO:0005215//transporter activity	GO:0006725//cellular aromatic compound metabolic process;GO:0046483//heterocycle metabolic process;GO:0006139//nucleobase-containing compound metabolic process;GO:0044238//primary metabolic process;GO:0044237//cellular metabolic process;GO:0006807//nitrogen compound metabolic process;GO:1901360//organic cyclic compound metabolic process;GO:0009058//biosynthetic process;GO:0008150//biological_proc…
EPlTAEG00000010144	1.72	2.06	5.14	0	0	0	0	0	0	0	0	0	0	0	0	0	0	0	-8.35707	-8.19156	-8.19792	-8.22559	-8.39345	Down	atp6-1 (mitochondrion) [Triticum aestivum]	Metabolism	Energy metabolism	ko00190//Oxidative phosphorylation	K02126	GO:0005739//mitochondrion;GO:0044424//intracellular part;GO:0044444//cytoplasmic part;GO:0044464//cell part;GO:0043227//membrane-bounded organelle;GO:0005575//cellular_component;GO:0016020//membrane;GO:0005623//cell;GO:0043229//intracellular organelle;GO:0005622//intracellular;GO:0043231//intracellular membrane-bounded organelle;GO:0005737//cytoplasm;GO:0043226//organelle	GO:0003674//molecular_function;GO:0005215//transporter activity	GO:0034641//cellular nitrogen compound metabolic process;GO:0044238//primary metabolic process;GO:0051179//localization;GO:0008152//metabolic process;GO:0008150//biological_process;GO:0006139//nucleobase-containing compound metabolic process;GO:0006725//cellular aromatic compound metabolic process;GO:0009987//cellular process;GO:0006807//nitrogen compound metabolic process;GO:0051234//establishme…
TraesCS4A02G163900	3.52	5.28	3.83	0.58	1.76	0.76	1.66	1.95	1.68	1.4	2.28	2.12	2.6	0.63	1.3	0.67	0.54	2.08	-2.73088	-1.49978	-1.35511	-1.66077	-2.29104	Down	ATP-binding cassette sub-family G member 5	-	-	-	-	-	-	-	NA	NA
TraesCS2A02G002000	1094.55	937.04	1462.83	0.73	1.44	0.37	513.55	229.73	395.72	672.2	581.52	787.55	196.66	61.06	301.77	33.66	8.23	208.92	-11.009	-1.87676	-1.22543	-2.60985	-3.65766	Down	ATP-dependent Clp protease proteolytic subunit	Metabolism	Energy metabolism	-	-	-	-	-	NA	NA
TraesCS4B02G172100	5.31	4.22	7.12	0	0	0	2.74	0.87	1.32	1.58	2.7	2.64	0.39	0.28	1.18	0	0	0.6	-7.909	-1.92761	-1.53604	-3.20585	-3.75873	Down	Auxin efflux carrier family protein-like [Triticum aestivum]	-	-	-	-	GO:0016021//integral component of membrane	-	GO:0055085//transmembrane transport	sp|Q9LZN2|PILS6_ARATH/0.0/Protein PIN-LIKES 6 OS=Arabidopsis thaliana OX=3702 GN=PILS6 PE=2 SV=1	SPAC5D6.04/2e-10/---
TraesCS4D02G174100	12.35	8.75	10.61	0	0	0	5.78	3.31	3.84	3.24	6.52	6.02	3.3	1.41	5.84	0.93	0.92	3.28	-9.08588	-1.76486	-1.58276	-2.18301	-3.31218	Down	Auxin efflux carrier family protein-like [Triticum aestivum]	-	-	-	-	GO:0016021//integral component of membrane	-	GO:0055085//transmembrane transport	sp|Q9LZN2|PILS6_ARATH/0.0/Protein PIN-LIKES 6 OS=Arabidopsis thaliana OX=3702 GN=PILS6 PE=2 SV=1	SPAC5D6.04/1e-12/---
TraesCS7A02G159100	51.63	29.47	47.5	0.83	0.37	0	19.41	17.49	16.16	24.43	22.75	27.01	13.06	7	14.6	4.48	1.7	9.39	-7.04584	-1.65458	-1.27571	-2.29903	-3.63596	Down	Auxin responsive protein[Triticum aestivum]	Environmental Information Processing	Signal transduction	ko04075//Plant hormone signal transduction	K14488	-	-	GO:0009733//response to auxin	sp|P33083|AX6B_SOYBN/5e-16/Auxin-induced protein 6B OS=Glycine max OX=3847 PE=2 SV=1	NA
TraesCS7B02G063600	22.05	17.08	25.5	0	0	0	12.18	2.97	6.6	10.14	9	11.64	3.68	0.35	6.76	0.16	0	3.93	-8.83776	-1.79949	-1.49573	-2.22499	-3.12293	Down	Auxin responsive protein[Triticum aestivum]	Environmental Information Processing	Signal transduction	ko04075//Plant hormone signal transduction	K14488	-	-	GO:0009733//response to auxin	sp|P33083|AX6B_SOYBN/2e-16/Auxin-induced protein 6B OS=Glycine max OX=3847 PE=2 SV=1	NA
TraesCS2A02G231600	8.62	10.91	11.93	0	0.21	0.19	4.79	1.75	3.37	3.85	4.75	4.03	2.26	0.35	2	0.7	0.06	2.39	-6.67966	-1.90448	-1.69896	-2.99474	-3.3422	Down	Auxin-induced protein 5NG4 [Aegilops tauschii]	Metabolism	Metabolism of terpenoids and polyketides	ko00908//Zeatin biosynthesis	K00279	GO:0016021//integral component of membrane	GO:0022857//transmembrane transporter activity	GO:0055085//transmembrane transport	sp|Q9FGL0|WTR44_ARATH/6e-78/WAT1-related protein At5g47470 OS=Arabidopsis thaliana OX=3702 GN=At5g47470 PE=3 SV=1	NA
TraesCS2B02G255800	24.45	19.25	25.96	0.68	0.29	0.26	10.92	6.03	5.59	12.79	11.45	14.47	6.48	3.72	8.93	1.97	0.95	6.24	-6.27791	-1.96908	-1.29521	-2.22261	-3.28989	Down	Auxin-induced protein 5NG4 [Aegilops tauschii]	Metabolism	Metabolism of terpenoids and polyketides	ko00908//Zeatin biosynthesis	K00279	GO:0016021//integral component of membrane	GO:0022857//transmembrane transporter activity	GO:0055085//transmembrane transport	sp|Q9FGL0|WTR44_ARATH/6e-79/WAT1-related protein At5g47470 OS=Arabidopsis thaliana OX=3702 GN=At5g47470 PE=3 SV=1	NA
TraesCS6A02G329700	2.1	2.08	2.9	0	0	0	0.53	0.2	0.31	0.12	0.13	0.21	0.11	0	0.34	0	0	0	-6.62325	-2.43209	-2.64958	-3.40277	-5.85677	Down	Auxin-induced protein 5NG4 [Triticum urartu]	Cellular Processes	Transport and catabolism	ko04146//Peroxisome	K13335	GO:0016021//integral component of membrane	GO:0022857//transmembrane transporter activity	GO:0055085//transmembrane transport	sp|Q9LPF1|WTR8_ARATH/5e-123/WAT1-related protein At1g44800 OS=Arabidopsis thaliana OX=3702 GN=At1g44800 PE=1 SV=1	NA
TraesCS5A02G448000	103.96	145.67	153.87	0.43	1.95	0	64.56	30.46	44.52	76.13	95.26	117.15	25.71	8.38	31.11	4.35	2.26	24.35	-7.62675	-1.87402	-1.07863	-2.98873	-3.89062	Down	B12D protein	Metabolism	Biosynthesis of secondary metabolites;Carbohydrate metabolism	ko01100//Metabolic pathways;ko01110//Biosynthesis of secondary metabolites;ko01200//Carbon metabolism;ko00010//Glycolysis / Gluconeogenesis;ko00620//Pyruvate metabolism;ko00020//Citrate cycle (TCA cycle)	K00161	GO:0016021//integral component of membrane	-	-	NA	NA
TraesCS6A02G410900	0	0.17	0.41	9.85	3.14	4.58	2.3	1.23	2.85	2.43	0.9	3.06	0.93	3.51	1.51	4.57	7.92	3.82	2.95891	4.14777	2.99475	4.38849	2.74944	Up	BAG family molecular chaperone regulator 5	-	-	-	-	GO:0005575//cellular_component;GO:0016020//membrane	GO:0005215//transporter activity;GO:0003674//molecular_function	GO:0044710//single-organism metabolic process;GO:0009058//biosynthetic process;GO:0050896//response to stimulus;GO:0008152//metabolic process;GO:0044763//single-organism cellular process;GO:0051234//establishment of localization;GO:0006950//response to stress;GO:0008150//biological_process;GO:0051716//cellular response to stimulus;GO:0065007//biological regulation;GO:0050789//regulation of biolog…	sp|O65373|BAG5_ARATH/2e-11/BAG family molecular chaperone regulator 5, mitochondrial OS=Arabidopsis thaliana OX=3702 GN=BAG5 PE=1 SV=1	NA
TraesCS2A02G085600LC	116.4	105.89	157.71	23.13	10.07	0	65.99	9.32	11.11	42.88	53.96	58.4	5.69	0	42.94	0	7.05	22.39	-2.29665	-4.43473	-2.89319	-3.974	-3.9559	Down	basic helix loop helix (bHLH) DNA-binding superfamily protein	-	-	-	-	GO:0044464//cell part;GO:0005623//cell;GO:0005575//cellular_component;GO:0044424//intracellular part;GO:0043229//intracellular organelle;GO:0005622//intracellular;GO:0043226//organelle;GO:0005856//cytoskeleton;GO:0043232//intracellular non-membrane-bounded organelle;GO:0043228//non-membrane-bounded organelle	GO:0005515//protein binding;GO:0003674//molecular_function;GO:0005488//binding	GO:0071840//cellular component organization or biogenesis;GO:0008150//biological_process;GO:0009987//cellular process;GO:0016043//cellular component organization	NA	NA
TraesCS6A02G273000	0.05	0.03	0.04	3.61	3.22	4.55	0.77	0.71	0.76	0.51	0.36	0.23	0.7	0.64	0.47	1.27	1.21	2.16	2.84336	4.75403	3.86967	6.08852	3.43267	Up	basic helix-loop-helix (bHLH) DNA-binding superfamily protein / Basic helix-loop-helix transcription factor	Metabolism	Energy metabolism	ko00190//Oxidative phosphorylation	K01535	GO:0016020//membrane;GO:0005575//cellular_component	-	-	sp|Q8GY61|BH063_ARATH/4e-47/Transcription factor bHLH63 OS=Arabidopsis thaliana OX=3702 GN=BHLH63 PE=1 SV=1	NA
TraesCS5B02G384500	0.07	0.06	0.06	2.1	0.8	1.6	0.22	0.35	0.29	0.69	1.11	0.46	0.37	0.3	1.56	0.16	0.27	0.22	3.3311	1.36259	1.95169	4.22151	3.19624	Up	Basic helix-loop-helix (BHLH) family transcription factor	-	-	-	-	-	-	-	sp|Q75KV9|BH148_ORYSJ/6e-119/Transcription factor BHLH148 OS=Oryza sativa subsp. japonica OX=39947 GN=BHLH148 PE=1 SV=1	NA
TraesCS5D02G390700	0.01	0.03	0	0.9	0.3	0.51	0.12	0.14	0.1	0.38	0.68	0.21	0.23	0.16	0.88	0.1	0.18	0.17	4.59851	2.89267	2.75617	4.98628	4.53259	Up	Basic helix-loop-helix (BHLH) family transcription factor / Basic helix-loop-helix transcription factor	-	-	-	-	GO:0005575//cellular_component;GO:0005623//cell;GO:0044444//cytoplasmic part;GO:0005829//cytosol;GO:0044424//intracellular part;GO:0005886//plasma membrane;GO:0005737//cytoplasm;GO:0071944//cell periphery;GO:0044464//cell part;GO:0016020//membrane;GO:0005622//intracellular	-	GO:0071704//organic substance metabolic process;GO:0009058//biosynthetic process;GO:0044238//primary metabolic process;GO:0044710//single-organism metabolic process;GO:0008150//biological_process;GO:0009987//cellular process;GO:0008152//metabolic process;GO:0044699//single-organism process;GO:0006629//lipid metabolic process	sp|Q75KV9|BH148_ORYSJ/1e-118/Transcription factor BHLH148 OS=Oryza sativa subsp. japonica OX=39947 GN=BHLH148 PE=1 SV=1	NA
TraesCS1D02G128700	633.35	345.44	1077.01	2.01	1.05	0.42	283.36	70.53	182.78	169.02	155.64	232.7	45.5	20.75	114.83	10.07	3.57	111.11	-2.17668	-4.46848	-2.2135	-9.59125	-3.90255	Down	Basic-leucine zipper (bZIP) transcription factor family protein	-	-	-	-	-	-	-	NA	NA
TraesCS5B02G440500	10.16	14.41	19.44	0.29	0.09	0	11.18	1.56	2.7	6.92	5.49	7.85	1.39	0.28	3.54	0	0.19	7.57	-1.39667	-2.89127	-1.79682	-7.1479	-3.46029	Down	Bax inhibitor-1 family protein	-	-	-	-	-	-	-	sp|Q9SA63|LFG4_ARATH/2e-88/Protein LIFEGUARD 4 OS=Arabidopsis thaliana OX=3702 GN=LFG4 PE=2 SV=1	SPCC576.04/7e-24/---
TraesCS1A02G183500	23.6	15.74	22.49	0.49	0.13	0	13.31	8.79	11.29	10.45	11.76	13.31	7.63	5.82	8.98	3.47	1.96	6.27	-7.06819	-1.25389	-1.24549	-1.88532	-3.03597	Down	Beta-1,3-N-acetylglucosaminyltransferase lunatic fringe	-	-	-	-	GO:0016021//integral component of membrane	-	-	NA	NA
TraesCS1D02G193700	18.66	12.92	16.83	0.65	0.71	0	10.48	8.41	9.82	9.55	8.39	10.85	5.53	4.3	8.36	2.75	1.71	4.41	-5.67975	-1.12555	-1.19238	-1.79321	-3.08059	Down	Beta-1,3-N-acetylglucosaminyltransferase lunatic fringe	-	-	-	-	GO:0016021//integral component of membrane	-	-	NA	NA
TraesCS4B02G345500	49.92	38.07	41.6	3.55	3.85	0.45	31.41	26.47	21.67	27.17	30.35	29.57	23.25	19.41	26.56	12.58	6.13	17.54	-4.50496	-1.10949	-1.0406	-1.33839	-2.47581	Down	Beta-1,3-N-acetylglucosaminyltransferase lunatic fringe	-	-	-	-	GO:0005634//nucleus;GO:0016021//integral component of membrane	GO:0003677//DNA binding	GO:0006355//regulation of transcription, DNA-templated	NA	NA
TraesCS4D02G340600	71.33	100.28	104.71	0	3.32	0	54.07	45.26	26.71	79.23	80.91	72.97	28.09	27.15	84.21	15.67	17.49	34.35	-1.19467	-2.71992	-1.73078	-6.89215	-1.75928	Down	Beta-1,3-N-acetylglucosaminyltransferase lunatic fringe	-	-	-	-	-	GO:0003824//catalytic activity;GO:0003674//molecular_function;GO:0016787//hydrolase activity	GO:0008152//metabolic process;GO:0005975//carbohydrate metabolic process;GO:0044238//primary metabolic process;GO:0071704//organic substance metabolic process;GO:0008150//biological_process	NA	NA
TraesCS2D02G133200LC	20.38	29.7	89.56	0	0	0	4.64	0	0	22.63	18.35	15.03	6.23	0	0	0	0	3.08	-2.57588	-5.88199	-5.56107	-7.52464	-4.89385	Down	Beta-amylase	-	-	-	-	-	-	GO:0023052//signaling;GO:0050896//response to stimulus;GO:0008150//biological_process;GO:0050789//regulation of biological process;GO:0065007//biological regulation;GO:0051716//cellular response to stimulus;GO:0044699//single-organism process;GO:0007154//cell communication;GO:0007165//signal transduction;GO:0050794//regulation of cellular process;GO:0044700//single organism signaling;GO:0044763//…	sp|Q8VYW2|BAM9_ARATH/8e-135/Inactive beta-amylase 9 OS=Arabidopsis thaliana OX=3702 GN=BAM9 PE=2 SV=1	NA
TraesCS2A02G120800	22.06	23.81	60.36	0.14	0.08	0.07	16.02	0.77	4.12	7.63	5.8	12.02	0.65	0.15	4.46	0.47	0	11.16	-2.34563	-3.60238	-2.62994	-8.90106	-4.723	Down	Beta-amylase	-	-	-	-	-	-	GO:0023052//signaling;GO:0050896//response to stimulus;GO:0008150//biological_process;GO:0050789//regulation of biological process;GO:0065007//biological regulation;GO:0051716//cellular response to stimulus;GO:0044699//single-organism process;GO:0007154//cell communication;GO:0007165//signal transduction;GO:0050794//regulation of cellular process;GO:0044700//single organism signaling;GO:0044763//…	sp|Q8VYW2|BAM9_ARATH/1e-135/Inactive beta-amylase 9 OS=Arabidopsis thaliana OX=3702 GN=BAM9 PE=2 SV=1	NA
TraesCS4D02G339400	1580.34	954.38	1611.81	26.59	34.44	5.35	987.86	738.37	716.53	567.84	570.37	800.24	525.05	448.06	912.44	203.83	109.14	412.63	-1.39453	-2.9561	-1.04228	-6.37134	-1.539	Down	Beta-amylase	-	-	-	-	-	GO:0003674//molecular_function;GO:0005488//binding;GO:0005515//protein binding	-	sp|Q10RZ1|BAMY2_ORYSJ/0.0/Beta-amylase 2, chloroplastic OS=Oryza sativa subsp. japonica OX=39947 GN=BAMY2 PE=1 SV=1	NA
TraesCS2A02G215100	0.5	0.35	0.35	103.57	182.71	192.93	36.95	22.28	8.82	2.38	2.93	6.41	19.25	24.57	14.66	49.73	87.27	45.47	8.01337	4.77179	2.23916	5.00469	6.55791	Up	Beta-amylase	Genetic Information Processing	Translation	ko03008//Ribosome biogenesis in eukaryotes	K11108	-	GO:0004556//alpha-amylase activity;GO:0005509//calcium ion binding;GO:0016161//beta-amylase activity	GO:0000272//polysaccharide catabolic process	sp|P93594|AMYB_WHEAT/0.0/Beta-amylase OS=Triticum aestivum OX=4565 GN=BMY1 PE=2 SV=1	NA
TraesCS4B02G318000	18.75	11.53	21.03	3.15	2.97	2.62	8.49	5.31	9.92	7.72	5.62	9.57	3.7	2.26	7.88	2.51	2.24	6.02	-3.18693	-1.40947	-1.54519	-2.18106	-2.89668	Down	beta-carotene hydroxylase B2 [Triticum aestivum]	Metabolism	Biosynthesis of secondary metabolites;Metabolism of terpenoids and polyketides	ko01100//Metabolic pathways;ko01110//Biosynthesis of secondary metabolites;ko00906//Carotenoid biosynthesis	K15746	GO:0016021//integral component of membrane	GO:0005506//iron ion binding;GO:0016491//oxidoreductase activity	GO:0006633//fatty acid biosynthetic process;GO:0055114//oxidation-reduction process	sp|B3SGL0|BCH_GENLU/2e-134/Beta-carotene 3-hydroxylase, chloroplastic OS=Gentiana lutea OX=38851 GN=BHY PE=2 SV=1	NA
TraesCS1A02G024100	0.61	0.92	0.29	15.85	21.76	21.89	6.76	5.66	1.82	1.77	2.17	1.49	5.96	10.09	5.26	8.33	13.45	12.72	1.34821	3.82477	2.73501	4.65889	3.18399	Up	Beta-galactosidase	Metabolism	Carbohydrate metabolism;Lipid metabolism	ko01100//Metabolic pathways;ko00052//Galactose metabolism;ko00600//Sphingolipid metabolism;ko00511//Other glycan degradation;ko00531//Glycosaminoglycan degradation;ko00604//Glycosphingolipid biosynthesis - ganglio series	K12309	GO:0005618//cell wall;GO:0005773//vacuole;GO:0048046//apoplast	GO:0004565//beta-galactosidase activity;GO:0030246//carbohydrate binding	GO:0005975//carbohydrate metabolic process	sp|Q8RUV9|BGAL1_ORYSJ/0.0/Beta-galactosidase 1 OS=Oryza sativa subsp. japonica OX=39947 GN=Os01g0533400 PE=2 SV=1	XF0840/2e-41/---
TraesCS1B02G030400	0.14	0.2	0.23	22.46	17.59	19.23	4.23	3.89	7.31	0.72	0.58	0.94	2.84	7.27	3.11	16.81	23.34	18.34	1.80448	6.27759	4.56367	6.36856	4.18305	Up	Beta-galactosidase	Metabolism	Carbohydrate metabolism;Lipid metabolism	ko01100//Metabolic pathways;ko00052//Galactose metabolism;ko00600//Sphingolipid metabolism;ko00511//Other glycan degradation;ko00531//Glycosaminoglycan degradation;ko00604//Glycosphingolipid biosynthesis - ganglio series	K12309	GO:0005618//cell wall;GO:0005773//vacuole;GO:0048046//apoplast	GO:0004565//beta-galactosidase activity;GO:0030246//carbohydrate binding	GO:0005975//carbohydrate metabolic process	sp|Q8RUV9|BGAL1_ORYSJ/0.0/Beta-galactosidase 1 OS=Oryza sativa subsp. japonica OX=39947 GN=Os01g0533400 PE=2 SV=1	XF0840/2e-40/---
TraesCS1D02G024200	0.82	2.56	0.49	28.19	34.35	26.53	11.56	16.05	7.12	5.74	7.31	4.78	14.97	26.29	12.55	18.92	20.86	23.79	4.01242	2.61402	1.6081	3.29617	3.47457	Up	Beta-galactosidase	Metabolism	Carbohydrate metabolism;Lipid metabolism	ko01100//Metabolic pathways;ko00052//Galactose metabolism;ko00600//Sphingolipid metabolism;ko00511//Other glycan degradation;ko00531//Glycosaminoglycan degradation;ko00604//Glycosphingolipid biosynthesis - ganglio series	K12309	GO:0005618//cell wall;GO:0005773//vacuole;GO:0048046//apoplast	GO:0004565//beta-galactosidase activity;GO:0030246//carbohydrate binding	GO:0005975//carbohydrate metabolic process	sp|Q8RUV9|BGAL1_ORYSJ/0.0/Beta-galactosidase 1 OS=Oryza sativa subsp. japonica OX=39947 GN=Os01g0533400 PE=2 SV=1	XF0840/9e-42/---
TraesCS7B02G169700	700.19	700.29	444.44	14.44	20.77	10.71	340.67	381.19	167.24	462.55	603.08	517.41	439.82	382.98	325.35	205.92	74.17	214.04	-1.44986	-2.60102	-1.77818	-5.94119	-1.44839	Down	Beta-galactosidase	Metabolism	Carbohydrate metabolism	ko00010//Glycolysis / Gluconeogenesis	K01568	-	GO:0005488//binding;GO:0003824//catalytic activity;GO:0003674//molecular_function	GO:0008152//metabolic process;GO:0008150//biological_process	sp|Q6ZJJ0|BGA11_ORYSJ/0.0/Beta-galactosidase 11 OS=Oryza sativa subsp. japonica OX=39947 GN=Os08g0549200 PE=2 SV=1	XF0840/2e-24/---
TraesCS7D02G359500	0.92	1.13	0.94	20.35	22.65	26.4	3.5	3.45	2.11	2.73	3.01	3.83	3.94	3.49	2.78	4.34	7.76	5.56	3.90066	1.07553	1.08155	1.25936	1.90037	Up	Beta-galactosidase	Metabolism	Carbohydrate metabolism;Lipid metabolism;Glycan biosynthesis and metabolism	ko01100//Metabolic pathways;ko00052//Galactose metabolism;ko00600//Sphingolipid metabolism;ko00511//Other glycan degradation;ko00531//Glycosaminoglycan degradation;ko00604//Glycosphingolipid biosynthesis - ganglio series	K12309	GO:0005618//cell wall;GO:0005773//vacuole	GO:0004565//beta-galactosidase activity	GO:0005975//carbohydrate metabolic process	sp|Q5Z7L0|BGAL9_ORYSJ/0.0/Beta-galactosidase 9 OS=Oryza sativa subsp. japonica OX=39947 GN=Os06g0573600 PE=2 SV=1	XF0840/3e-40/---
TraesCS2B02G389900LC	3.82	4.27	2.9	0.21	1.31	1.43	2.13	2.12	1.2	2.29	2.3	1.92	2.01	1.04	2.14	1.54	1.53	1.62	-1.00183	-1.64214	-1.24585	-2.29892	-1.44435	Down	Beta-glucosidase	Metabolism	Carbohydrate metabolism	ko00010//Glycolysis / Gluconeogenesis	K01568	-	GO:0005488//binding;GO:0003824//catalytic activity;GO:0003674//molecular_function	GO:0008152//metabolic process;GO:0008150//biological_process	sp|A3BMZ5|BGL26_ORYSJ/8e-66/Beta-glucosidase 26 OS=Oryza sativa subsp. japonica OX=39947 GN=BGLU26 PE=1 SV=1	CAC1084/7e-35/---
TraesCS5D02G243600	26.58	29.14	27.28	0	0	0	10.25	2.31	3.53	16.33	15.52	14.7	2.18	0.39	4.11	0.21	0	3.67	-10.1875	-2.53129	-1.29166	-3.18888	-3.26661	Down	Bifunctional monodehydroascorbate reductase and carbonic anhydrase nectarin-3 [Aegilops tauschii]	Metabolism	Energy metabolism	ko00910//Nitrogen metabolism	K01674	GO:0005739//mitochondrion	GO:0004089//carbonate dehydratase activity;GO:0008270//zinc ion binding	GO:0006730//one-carbon metabolic process	sp|Q8L817|ATCA7_ARATH/8e-64/Alpha carbonic anhydrase 7 OS=Arabidopsis thaliana OX=3702 GN=ACA7 PE=2 SV=1	PM1905/2e-42/---
TraesCS1B02G440100	8.53	14.39	28.84	0	0	0	4.28	0.74	2.74	3.16	3.39	6.54	1.11	0.18	2.13	0	0	2.65	-2.30696	-4.69952	-3.0382	-10.009	-4.37894	Down	Blue copper protein	-	-	-	-	GO:0016020//membrane;GO:0005575//cellular_component	GO:0016740//transferase activity;GO:0003674//molecular_function;GO:0003824//catalytic activity	GO:0008150//biological_process;GO:0008152//metabolic process	sp|P29602|CPC_CUCSA/5e-21/Cucumber peeling cupredoxin OS=Cucumis sativus OX=3659 PE=1 SV=3	NA
TraesCS4A02G402500	61.94	40.85	130.54	5.6	6.93	5.47	37.45	8.59	12.47	17.33	14.45	20.96	6.18	6	10.74	5.39	4.78	22.52	-2.41477	-3.26827	-2.27279	-4.13467	-3.74743	Down	BRISC and BRCA1-A complex member 1	-	-	-	-	GO:0043226//organelle;GO:0005634//nucleus;GO:0043229//intracellular organelle;GO:0044464//cell part;GO:0044424//intracellular part;GO:0005622//intracellular;GO:0043227//membrane-bounded organelle;GO:0005575//cellular_component;GO:0043231//intracellular membrane-bounded organelle;GO:0005623//cell	GO:1901363//heterocyclic compound binding;GO:0005488//binding;GO:0003677//DNA binding;GO:0003674//molecular_function;GO:0005515//protein binding;GO:0097159//organic cyclic compound binding;GO:0003676//nucleic acid binding	GO:0006139//nucleobase-containing compound metabolic process;GO:0008152//metabolic process;GO:1901360//organic cyclic compound metabolic process;GO:0044238//primary metabolic process;GO:0006725//cellular aromatic compound metabolic process;GO:0046483//heterocycle metabolic process;GO:0071704//organic substance metabolic process;GO:0008150//biological_process;GO:0006807//nitrogen compound metaboli…	NA	NA
TraesCS2A02G557900	0.56	1	0.56	3.41	6.37	6.55	3.81	4.51	3.67	2.82	1.99	2.9	4.02	6.31	2.96	5.88	8.09	4.59	1.58091	2.65244	2.22723	2.51441	2.23861	Up	C2 calcium/lipid-binding and GRAM domain protein	-	-	-	-	GO:0005618//cell wall;GO:0044464//cell part;GO:0005623//cell;GO:0030312//external encapsulating structure;GO:0005575//cellular_component;GO:0071944//cell periphery	GO:0003674//molecular_function;GO:0016787//hydrolase activity;GO:0030234//enzyme regulator activity;GO:0003824//catalytic activity;GO:0098772//molecular function regulator	GO:0008152//metabolic process;GO:0071840//cellular component organization or biogenesis;GO:0008150//biological_process;GO:0009987//cellular process;GO:0016043//cellular component organization	sp|Q9FL59|FTIP1_ARATH/0.0/FT-interacting protein 1 OS=Arabidopsis thaliana OX=3702 GN=FTIP1 PE=1 SV=1	NA
TraesCS2A02G261500	851.23	500.5	1733.81	0	0.13	0.13	364.45	109.59	293.83	350.21	337.28	421.9	66.86	12.34	191.87	3.71	0	162.97	-1.82643	-4.65779	-2.30367	-13.6875	-3.93435	Down	C2 domain-containing protein	-	-	-	-	-	GO:0016787//hydrolase activity;GO:0003674//molecular_function;GO:0003824//catalytic activity	GO:0019538//protein metabolic process;GO:0008150//biological_process;GO:0008152//metabolic process;GO:0044238//primary metabolic process;GO:0071704//organic substance metabolic process;GO:0043170//macromolecule metabolic process	sp|Q9LVH4|CAR4_ARATH/2e-63/Protein C2-DOMAIN ABA-RELATED 4 OS=Arabidopsis thaliana OX=3702 GN=CAR4 PE=1 SV=1	SPCC962.01/5e-08/---
TraesCS2B02G436100LC	717.47	593.85	1294.11	0.11	0.31	0	451.58	160.49	335.85	463.54	478.3	509.4	120.36	41.01	235.95	20.37	2.95	155.87	-1.15983	-4.28955	-1.73512	-12.9061	-3.11817	Down	C2 domain-containing protein	-	-	-	-	-	GO:0016787//hydrolase activity;GO:0003674//molecular_function;GO:0003824//catalytic activity	GO:0071704//organic substance metabolic process;GO:0008152//metabolic process;GO:0044238//primary metabolic process;GO:0043170//macromolecule metabolic process;GO:0019538//protein metabolic process;GO:0008150//biological_process	sp|Q9C6B7|CAR3_ARATH/2e-64/Protein C2-DOMAIN ABA-RELATED 3 OS=Arabidopsis thaliana OX=3702 GN=CAR3 PE=3 SV=1	SPCC962.01/9e-09/---
TraesCS2D02G342700LC	917.31	548.27	1681.48	0.3	0.15	0.15	390.29	117.77	279.37	370.15	374.03	478.46	78.07	24.95	206.64	8.15	0.31	154.77	-1.71783	-4.71809	-2.29951	-12.6916	-3.77495	Down	C2 domain-containing protein	-	-	-	-	-	GO:0003674//molecular_function;GO:0003824//catalytic activity;GO:0016740//transferase activity	GO:0008152//metabolic process;GO:0008150//biological_process	sp|Q9C6B7|CAR3_ARATH/3e-64/Protein C2-DOMAIN ABA-RELATED 3 OS=Arabidopsis thaliana OX=3702 GN=CAR3 PE=3 SV=1	SPCC962.01/1e-08/---
TraesCS6B02G434600	124.01	138.24	169.35	0.28	1.42	0.28	68.72	29.38	34.55	94.9	77.64	74.96	32.09	14.08	38.6	9.18	2.35	26.48	-1.23362	-3.9727	-2.03474	-8.17552	-2.81349	Down	C2 domain-containing protein	-	-	-	-	-	GO:0003674//molecular_function;GO:0005488//binding	-	sp|Q9LP65|CAR5_ARATH/1e-53/Protein C2-DOMAIN ABA-RELATED 5 OS=Arabidopsis thaliana OX=3702 GN=CAR5 PE=2 SV=1	SPCC962.01/1e-06/---
TraesCS6D02G380000	432.11	400.84	809.89	5.11	5.1	0.47	242.56	168.98	229.38	317.97	304.21	359.92	99.19	61.19	168.09	34.23	19.06	109.13	-1.09583	-3.80023	-1.65428	-7.67796	-2.75527	Down	C2 domain-containing protein	-	-	-	-	-	GO:0005515//protein binding;GO:0003674//molecular_function;GO:0005488//binding	-	sp|Q9LP65|CAR5_ARATH/2e-53/Protein C2-DOMAIN ABA-RELATED 5 OS=Arabidopsis thaliana OX=3702 GN=CAR5 PE=2 SV=1	SPCC962.01/1e-06/---
TraesCS2A02G261400	91.57	55.13	142.04	0	0	0	30.46	6.93	24.63	36.83	31.52	48.71	6.36	0.13	15.29	0.11	0	14.25	-1.6212	-4.75342	-2.49672	-12.9001	-4.13722	Down	C2 domain-containing protein-like	-	-	-	-	-	GO:0016787//hydrolase activity;GO:0003674//molecular_function;GO:0003824//catalytic activity	GO:0019538//protein metabolic process;GO:0008150//biological_process;GO:0008152//metabolic process;GO:0044238//primary metabolic process;GO:0071704//organic substance metabolic process;GO:0043170//macromolecule metabolic process	sp|Q9LP65|CAR5_ARATH/3e-52/Protein C2-DOMAIN ABA-RELATED 5 OS=Arabidopsis thaliana OX=3702 GN=CAR5 PE=2 SV=1	SPAPYUK71.03c/6e-09/---
TraesCS2B02G280800	112.97	87.72	197.8	0	0	0	48.99	5.73	21.27	50.33	44.45	60.46	5.51	0.54	16.9	0.11	0	23.5	-1.68319	-4.50101	-2.68038	-13.306	-4.52491	Down	C2 domain-containing protein-like	-	-	-	-	-	GO:0016787//hydrolase activity;GO:0003674//molecular_function;GO:0003824//catalytic activity	GO:0071704//organic substance metabolic process;GO:0008152//metabolic process;GO:0044238//primary metabolic process;GO:0043170//macromolecule metabolic process;GO:0019538//protein metabolic process;GO:0008150//biological_process	sp|Q9LP65|CAR5_ARATH/6e-53/Protein C2-DOMAIN ABA-RELATED 5 OS=Arabidopsis thaliana OX=3702 GN=CAR5 PE=2 SV=1	YML072c/1e-09/---
TraesCS2D02G262500	53.25	42.55	115.57	0	0	0	28.1	0.36	9.75	22.31	14.9	28.09	1.28	0	7.88	0	0	17.03	-2.025	-4.06649	-2.76763	-12.3418	-4.94585	Down	C2 domain-containing protein-like	-	-	-	-	-	GO:0003674//molecular_function;GO:0003824//catalytic activity;GO:0016740//transferase activity	GO:0008152//metabolic process;GO:0008150//biological_process	sp|Q9LP65|CAR5_ARATH/1e-52/Protein C2-DOMAIN ABA-RELATED 5 OS=Arabidopsis thaliana OX=3702 GN=CAR5 PE=2 SV=1	YML072c/1e-09/---
TraesCS4A02G245500	10.98	6.87	13.67	4.62	4.43	5.03	6.11	4.72	5.17	3.75	3.86	4.59	4.6	3.03	4.04	4.32	4.87	6.28	-1.83834	-1.32702	-1.69788	-1.87547	-1.72078	Down	calcineurin B-like protein 3 [Triticum aestivum]	-	-	-	-	-	GO:0005509//calcium ion binding	-	sp|Q75LU8|CNBL3_ORYSJ/7e-158/Calcineurin B-like protein 3 OS=Oryza sativa subsp. japonica OX=39947 GN=CBL3 PE=1 SV=1	YKL190w/3e-21/---
TraesCS1D02G358400	22.89	18.95	34.03	2.06	2.7	1.39	11.37	5.05	6.74	11.57	10.66	12.51	4.93	2.64	8.27	4.61	3.05	9.01	-1.41968	-2.62611	-1.98763	-4.04436	-2.66877	Down	calcineurin B-like protein 4 [Hordeum brevisubulatum]	-	-	-	-	-	GO:0005509//calcium ion binding	-	sp|Q75KU4|CNBL4_ORYSJ/1e-130/Calcineurin B-like protein 4 OS=Oryza sativa subsp. japonica OX=39947 GN=CBL4 PE=1 SV=1	YKL190w/5e-17/---
TraesCS1B02G370900	32.04	36.21	42.59	1.64	1.28	0.61	20.59	9.61	12.67	22.79	20.02	24.49	8.45	3.91	11.27	4.36	2.84	12.44	-5.48603	-1.70153	-1.1841	-2.55741	-3.0904	Down	calcineurin B-like protein 4 [Hordeum brevisubulatum]	-	-	-	-	-	GO:0005509//calcium ion binding	-	sp|Q75KU4|CNBL4_ORYSJ/4e-131/Calcineurin B-like protein 4 OS=Oryza sativa subsp. japonica OX=39947 GN=CBL4 PE=1 SV=1	YKL190w/1e-17/---
TraesCS7A02G281300	145.31	81.68	142.3	3.83	5.36	0	47.31	51.53	40.93	53.62	46.97	69.34	25.54	23.97	25.88	18.26	24.47	39.73	-5.83876	-1.8883	-1.88399	-2.86284	-2.99626	Down	Calcium binding protein[Secale cereale x Triticum turgidum subsp. durum]	Organismal Systems	Environmental adaptation	ko04626//Plant-pathogen interaction	K13448	GO:0005576//extracellular region	GO:0005509//calcium ion binding	GO:0019953//sexual reproduction	sp|O82040|POLC7_PHLPR/3e-51/Polcalcin Phl p 7 OS=Phleum pratense OX=15957 PE=1 SV=1	SPAC3A12.14/3e-09/---
TraesCS7B02G179800	1721.92	1934.57	2314.87	64.51	104.17	17.22	1600.98	1225.21	1203.12	1268.05	1164.76	1609.38	896.22	591.88	904.65	479.66	289.47	781.6	-5.55606	-1.00785	-1.10267	-1.79627	-2.62604	Down	Calcium binding protein[Secale cereale x Triticum turgidum subsp. durum]	Organismal Systems	Environmental adaptation	ko04626//Plant-pathogen interaction	K13448	GO:0005576//extracellular region	GO:0005509//calcium ion binding	GO:0019953//sexual reproduction	sp|O82040|POLC7_PHLPR/1e-51/Polcalcin Phl p 7 OS=Phleum pratense OX=15957 PE=1 SV=1	SPAC3A12.14/2e-09/---
TraesCS7D02G280000	203.44	94.67	224.52	5.75	5.36	0	40.55	58.89	58.47	45.96	59.78	42.67	68.97	45.54	28.75	48.7	15.57	63.1	-6.0467	-2.10008	-2.51848	-2.53129	-2.88151	Down	Calcium binding protein[Secale cereale x Triticum turgidum subsp. durum]	Organismal Systems	Environmental adaptation	ko04626//Plant-pathogen interaction	K13448	GO:0005576//extracellular region	GO:0005509//calcium ion binding	GO:0019953//sexual reproduction	sp|O82040|POLC7_PHLPR/3e-51/Polcalcin Phl p 7 OS=Phleum pratense OX=15957 PE=1 SV=1	SPAC3A12.14/3e-09/---
TraesCS2A02G103600	23.11	18.22	63.02	0	0	0	14.7	0	2.38	4.41	9.58	8.4	5.06	0	0	0	2.58	2.47	-3.25886	-4.97046	-3.42677	-7.37171	-4.7383	Down	Calcium-binding family protein	-	-	-	-	GO:0043226//organelle;GO:0005575//cellular_component;GO:0005623//cell;GO:0005622//intracellular;GO:0044464//cell part;GO:0005634//nucleus;GO:0043231//intracellular membrane-bounded organelle;GO:0043227//membrane-bounded organelle;GO:0044424//intracellular part;GO:0043229//intracellular organelle	GO:0003676//nucleic acid binding;GO:0003677//DNA binding;GO:0003674//molecular_function;GO:0005488//binding;GO:1901363//heterocyclic compound binding;GO:0097159//organic cyclic compound binding	GO:0008150//biological_process;GO:0009987//cellular process;GO:0050896//response to stimulus;GO:0090304//nucleic acid metabolic process;GO:0006725//cellular aromatic compound metabolic process;GO:0034641//cellular nitrogen compound metabolic process;GO:0009605//response to external stimulus;GO:0006950//response to stress;GO:0044238//primary metabolic process;GO:0046483//heterocycle metabolic proc…	sp|Q7XHW4|CML24_ORYSJ/8e-99/Probable calcium-binding protein CML24 OS=Oryza sativa subsp. japonica OX=39947 GN=CML24 PE=2 SV=1	SPAC3A12.14/2e-16/---
TraesCS2B02G120900	89.89	131.56	310.2	13.85	15.9	1.01	27.45	5.06	13.53	86.41	61.75	45.62	3.86	3.23	22.23	2.56	1.18	66.35	-1.79415	-3.35312	-3.81865	-4.53091	-4.58763	Down	Calcium-binding family protein	-	-	-	-	GO:0043226//organelle;GO:0005575//cellular_component;GO:0005623//cell;GO:0005622//intracellular;GO:0044464//cell part;GO:0005634//nucleus;GO:0043231//intracellular membrane-bounded organelle;GO:0043227//membrane-bounded organelle;GO:0044424//intracellular part;GO:0043229//intracellular organelle	GO:0003676//nucleic acid binding;GO:0003677//DNA binding;GO:0003674//molecular_function;GO:0005488//binding;GO:1901363//heterocyclic compound binding;GO:0097159//organic cyclic compound binding	GO:0008150//biological_process;GO:0009987//cellular process;GO:0050896//response to stimulus;GO:0090304//nucleic acid metabolic process;GO:0006725//cellular aromatic compound metabolic process;GO:0034641//cellular nitrogen compound metabolic process;GO:0009605//response to external stimulus;GO:0006950//response to stress;GO:0044238//primary metabolic process;GO:0046483//heterocycle metabolic proc…	sp|Q7XHW4|CML24_ORYSJ/1e-98/Probable calcium-binding protein CML24 OS=Oryza sativa subsp. japonica OX=39947 GN=CML24 PE=2 SV=1	SPAC3A12.14/2e-17/---
TraesCS2D02G103400	108.52	138.07	331.05	6.56	9.99	1.24	28.52	5.06	18.35	71.08	55.92	43.97	4.79	1.92	22.59	2.08	1.69	62.96	-2.08091	-3.53832	-3.75251	-5.45828	-4.69681	Down	Calcium-binding family protein	-	-	-	-	GO:0043226//organelle;GO:0005575//cellular_component;GO:0005623//cell;GO:0005622//intracellular;GO:0044464//cell part;GO:0005634//nucleus;GO:0043231//intracellular membrane-bounded organelle;GO:0043227//membrane-bounded organelle;GO:0044424//intracellular part;GO:0043229//intracellular organelle	GO:0003676//nucleic acid binding;GO:0003677//DNA binding;GO:0003674//molecular_function;GO:0005488//binding;GO:1901363//heterocyclic compound binding;GO:0097159//organic cyclic compound binding	GO:0008150//biological_process;GO:0009987//cellular process;GO:0050896//response to stimulus;GO:0090304//nucleic acid metabolic process;GO:0006725//cellular aromatic compound metabolic process;GO:0034641//cellular nitrogen compound metabolic process;GO:0009605//response to external stimulus;GO:0006950//response to stress;GO:0044238//primary metabolic process;GO:0046483//heterocycle metabolic proc…	sp|Q7XHW4|CML24_ORYSJ/6e-98/Probable calcium-binding protein CML24 OS=Oryza sativa subsp. japonica OX=39947 GN=CML24 PE=2 SV=1	SPAC3A12.14/7e-17/---
TraesCS7D02G302700	205.14	128.85	448.37	8.87	2.35	2.96	115.06	4.64	12.93	61.51	40.82	68.92	2.76	1.13	23.38	0.85	1.34	66.57	-2.50877	-3.94186	-2.87296	-6.15249	-5.23975	Down	Calcium-binding family protein	-	-	-	-	GO:0016020//membrane;GO:0005575//cellular_component	GO:0000166//nucleotide binding;GO:0003824//catalytic activity;GO:0036094//small molecule binding;GO:0016740//transferase activity;GO:0016772//transferase activity, transferring phosphorus-containing groups;GO:1901363//heterocyclic compound binding;GO:0097159//organic cyclic compound binding;GO:1901265//nucleoside phosphate binding;GO:0016301//kinase activity;GO:0003674//molecular_function;GO:0005…	GO:0044267//cellular protein metabolic process;GO:0006464//cellular protein modification process;GO:0008150//biological_process;GO:0044260//cellular macromolecule metabolic process;GO:0044238//primary metabolic process;GO:0044237//cellular metabolic process;GO:0019538//protein metabolic process;GO:0036211//protein modification process;GO:0009987//cellular process;GO:0043170//macromolecule metabol…	sp|Q84UL5|CML32_ORYSJ/7e-101/Probable calcium-binding protein CML32 OS=Oryza sativa subsp. japonica OX=39947 GN=CML32 PE=2 SV=1	SPAC3A12.14/7e-15/---
TraesCS4A02G436700	16.22	7.42	19.64	0	0	0	7.01	0	1.28	6.28	6.99	3.85	0.73	0	0.38	0	0	2.61	-7.45024	-2.06172	-1.60689	-4.54114	-3.07512	Down	Calcium-binding protein	Organismal Systems	Environmental adaptation	ko04626//Plant-pathogen interaction	K13448	-	GO:0005509//calcium ion binding	-	sp|Q2QVI1|CML28_ORYSJ/1e-70/Probable calcium-binding protein CML28 OS=Oryza sativa subsp. japonica OX=39947 GN=CML28 PE=2 SV=1	SPAC3A12.14/2e-28/---
TraesCS7A02G050500	62.16	47.1	86.75	0.13	0.25	0	28.75	3.85	11.93	33.92	31.83	37.09	6.25	0.57	11.13	0.44	0.27	13.18	-1.25062	-4.23001	-2.42479	-9.24139	-3.86838	Down	Calcium-binding protein	Metabolism	Carbohydrate metabolism	ko00040//Pentose and glucuronate interconversions	K01728	-	-	-	sp|Q2QVI1|CML28_ORYSJ/4e-74/Probable calcium-binding protein CML28 OS=Oryza sativa subsp. japonica OX=39947 GN=CML28 PE=2 SV=1	SPAC3A12.14/5e-29/---
TraesCS7D02G045800	67.86	40.93	105.03	0	0	0	23.48	4.55	13.02	30.9	26.28	48.39	4.54	0	9.24	0.41	0	15.32	-1.49209	-4.28376	-2.75237	-10.926	-4.45561	Down	Calcium-binding protein	Metabolism	Biosynthesis of other secondary metabolites	ko00940//Phenylpropanoid biosynthesis	K00430	-	GO:0005488//binding;GO:0003674//molecular_function;GO:0003824//catalytic activity	GO:0050896//response to stimulus;GO:0008152//metabolic process;GO:0006950//response to stress;GO:0008150//biological_process	sp|Q2QVI1|CML28_ORYSJ/2e-74/Probable calcium-binding protein CML28 OS=Oryza sativa subsp. japonica OX=39947 GN=CML28 PE=2 SV=1	SPAC3A12.14/5e-29/---
TraesCS1B02G251400	11.75	16.31	25.5	0.54	0.67	0.51	6.77	2.5	2.85	10.81	7.21	11.25	3.72	1.93	6.33	1.13	0.85	3.59	-1.13621	-3.69449	-2.41121	-5.36415	-2.54611	Down	Calcium-dependent lipid-binding (CaLB domain) family protein	-	-	-	-	-	-	-	sp|Q8L7A4|AGD11_ARATH/4e-92/Probable ADP-ribosylation factor GTPase-activating protein AGD11 OS=Arabidopsis thaliana OX=3702 GN=AGD11 PE=2 SV=1	SPAPYUK71.03c/4e-08/---
TraesCS6D02G370700	27.99	17.23	61.82	0	0.08	0	7.89	1.35	4.95	8.77	7.47	6.67	0.6	0	4.14	0	0	8.29	-2.54356	-4.11583	-3.20343	-10.2276	-4.90195	Down	Calcium-dependent lipid-binding (CaLB domain) family protein	Organismal Systems	Environmental adaptation	ko04626//Plant-pathogen interaction	K13412	-	GO:0000166//nucleotide binding;GO:0016772//transferase activity, transferring phosphorus-containing groups;GO:1901265//nucleoside phosphate binding;GO:0016301//kinase activity;GO:0016740//transferase activity;GO:0097159//organic cyclic compound binding;GO:0003674//molecular_function;GO:1901363//heterocyclic compound binding;GO:0003824//catalytic activity;GO:0005488//binding;GO:0036094//small mole…	GO:0044237//cellular metabolic process;GO:0006464//cellular protein modification process;GO:0043412//macromolecule modification;GO:0071704//organic substance metabolic process;GO:0044238//primary metabolic process;GO:0008152//metabolic process;GO:0008150//biological_process;GO:0036211//protein modification process;GO:0044260//cellular macromolecule metabolic process;GO:0019538//protein metabolic …	NA	NA
TraesCS6A02G386100	9.08	7.01	17.08	0	0	0	2.57	0.16	0.81	3.59	2.88	3.08	0.18	0	1.29	0.16	0.16	3.55	-7.97738	-2.90256	-1.96096	-4.07531	-2.9234	Down	Calcium-dependent lipid-binding (CaLB domain) family protein[Triticum aestivum]	Metabolism	Carbohydrate metabolism	ko00620//Pyruvate metabolism	K01759	-	-	-	NA	NA
TraesCS6A02G236000	121.83	138.66	148.93	4.33	11.79	5.36	75.98	71.9	72.02	100.34	110.03	107.21	62.6	46.66	68.21	40.29	22.64	47.28	-1.00856	-2.45974	-1.30648	-4.81333	-1.77741	Down	Calcium-dependent lipid-binding domain-containing protein	-	-	-	-	-	-	GO:0008150//biological_process;GO:0006810//transport;GO:0051234//establishment of localization;GO:0051179//localization	sp|Q0JBH9|ERG3_ORYSJ/4e-86/Elicitor-responsive protein 3 OS=Oryza sativa subsp. japonica OX=39947 GN=ERG3 PE=1 SV=1	YOR086c/5e-07/---
TraesCS4B02G130300	17.35	11.83	17.09	0	0.15	0	5.74	1.83	1.11	9.59	8.8	7.45	2.89	0.13	4.93	0.41	0	2.08	-1.10393	-4.59961	-2.6864	-8.25061	-2.91056	Down	Calcium-dependent protein kinase	Organismal Systems	Environmental adaptation	ko04626//Plant-pathogen interaction	K13412	-	GO:0003824//catalytic activity;GO:0016740//transferase activity;GO:0003674//molecular_function	GO:0008150//biological_process;GO:0008152//metabolic process	sp|Q2RAV0|CDPKP_ORYSJ/0.0/Calcium-dependent protein kinase 25 OS=Oryza sativa subsp. japonica OX=39947 GN=CPK25 PE=2 SV=1	SPAC14C4.03/2e-36/---
TraesCS4D02G125500	10.24	7.48	8.79	0.17	0.56	0.11	4.02	1.88	1.67	5.25	4.83	4.42	3.14	2.07	3.23	1.28	0.65	1.85	-1.12526	-3.23079	-2.06259	-5.38556	-2.02597	Down	Calcium-dependent protein kinase	Organismal Systems	Environmental adaptation	ko04626//Plant-pathogen interaction	K13412	-	GO:0097159//organic cyclic compound binding;GO:0003824//catalytic activity;GO:1901265//nucleoside phosphate binding;GO:0016740//transferase activity;GO:0036094//small molecule binding;GO:0000166//nucleotide binding;GO:1901363//heterocyclic compound binding;GO:0003674//molecular_function;GO:0005488//binding;GO:0016301//kinase activity;GO:0016772//transferase activity, transferring phosphorus-conta…	GO:0009987//cellular process;GO:0008150//biological_process;GO:0006464//cellular protein modification process;GO:0008152//metabolic process;GO:0043412//macromolecule modification;GO:0019538//protein metabolic process;GO:0044267//cellular protein metabolic process;GO:0044238//primary metabolic process;GO:0043170//macromolecule metabolic process;GO:0044237//cellular metabolic process;GO:0071704//or…	sp|Q2RAV0|CDPKP_ORYSJ/0.0/Calcium-dependent protein kinase 25 OS=Oryza sativa subsp. japonica OX=39947 GN=CPK25 PE=2 SV=1	SPAC14C4.03/2e-37/---
TraesCS5B02G109300	3.89	5.13	9.2	0.27	0.1	0.28	3.47	0.39	0.29	1.54	1.21	1.11	0.29	0.36	1.03	0.45	0.3	3.02	-2.49555	-2.66877	-2.4007	-5.17818	-3.82972	Down	Calcium-dependent protein kinase	Organismal Systems	Environmental adaptation	ko04626//Plant-pathogen interaction	K13412	-	GO:0003824//catalytic activity;GO:0003674//molecular_function	GO:0008152//metabolic process;GO:0008150//biological_process	sp|Q2QQR2|CDPKR_ORYSJ/0.0/Calcium-dependent protein kinase 27 OS=Oryza sativa subsp. japonica OX=39947 GN=CPK27 PE=3 SV=1	SPAC14C4.03/3e-41/---
TraesCS6D02G404800	134.97	75.02	89.12	0.16	0.47	0	53.03	24.36	26.38	53.38	57.69	53.78	27.35	12.05	42.65	6.59	2.09	22.84	-1.10262	-3.64025	-1.77181	-9.2705	-2.2256	Down	Calcium-dependent protein kinase	Organismal Systems	Environmental adaptation	ko04626//Plant-pathogen interaction	K13412	-	GO:0003674//molecular_function;GO:0016787//hydrolase activity;GO:0003824//catalytic activity	GO:0019538//protein metabolic process;GO:0008150//biological_process;GO:0044238//primary metabolic process;GO:0043170//macromolecule metabolic process;GO:0008152//metabolic process;GO:0071704//organic substance metabolic process	sp|Q6K968|CDPK6_ORYSJ/0.0/Calcium-dependent protein kinase 6 OS=Oryza sativa subsp. japonica OX=39947 GN=CPK6 PE=2 SV=1	SPAC14C4.03/8e-36/---
TraesCS6A02G421000	49.9	42.64	41.19	0.12	0.59	0	29.22	15.34	8.74	25.85	30.05	31.97	15.58	8.43	19.28	5.27	1.81	12.63	-8.01757	-1.68147	-1.06924	-1.99985	-3.15506	Down	Calcium-dependent protein kinase 4 [Aegilops tauschii]	Organismal Systems	Environmental adaptation	ko04626//Plant-pathogen interaction	K13412	-	GO:0004674//protein serine/threonine kinase activity;GO:0005509//calcium ion binding;GO:0005524//ATP binding	GO:0006468//protein phosphorylation	sp|Q6K968|CDPK6_ORYSJ/0.0/Calcium-dependent protein kinase 6 OS=Oryza sativa subsp. japonica OX=39947 GN=CPK6 PE=2 SV=1	SPAC14C4.03/9e-36/---
TraesCS3A02G475500	187.76	146.68	147.2	6.86	9.83	0	41.89	96.75	16.62	103.77	107.15	72.37	66.31	66.65	117.11	6.97	35.11	52.79	-2.01993	-3.11389	-2.30183	-5.25586	-1.78809	Down	Calcium-transporting ATPase	-	-	-	-	-	-	GO:0009987//cellular process;GO:0008150//biological_process;GO:0051234//establishment of localization;GO:0051179//localization;GO:0006810//transport	sp|Q8RUN1|ACA1_ORYSJ/0.0/Calcium-transporting ATPase 1, plasma membrane-type OS=Oryza sativa subsp. japonica OX=39947 GN=ACA1 PE=2 SV=1	MTH1001/2e-113/---
TraesCS7A02G555700	2.99	3.97	2.45	19.16	30.11	23.76	10.28	7.49	5.53	8.13	8.71	6.12	7.76	8.63	8.91	8.52	11.15	10.1	1.06931	1.25296	1.08486	2.58453	1.07696	Up	Callose synthase	-	-	-	-	-	GO:0003674//molecular_function;GO:0003682//chromatin binding;GO:1901363//heterocyclic compound binding;GO:0003677//DNA binding;GO:0005488//binding;GO:0097159//organic cyclic compound binding;GO:0003676//nucleic acid binding;GO:0044877//macromolecular complex binding;GO:0003824//catalytic activity	GO:0008152//metabolic process;GO:0008150//biological_process	sp|Q9LXT9|CALS3_ARATH/0.0/Callose synthase 3 OS=Arabidopsis thaliana OX=3702 GN=CALS3 PE=3 SV=3	NA
TraesCS4A02G123100	74.41	40.37	121.6	46.31	9.21	5.76	42.65	23.6	39.95	41	36.53	49.92	15.66	15.9	34.29	18.8	13.78	33.74	-1.19939	-2.29774	-1.43534	-2.26231	-2.25947	Down	Calmodulin	-	-	-	-	-	GO:0016787//hydrolase activity;GO:0003674//molecular_function;GO:0003824//catalytic activity	GO:0051179//localization;GO:0051234//establishment of localization;GO:0008150//biological_process;GO:0008152//metabolic process;GO:0006810//transport	sp|Q9FDX6|CP1_ARATH/2e-37/Calcium-binding protein CP1 OS=Arabidopsis thaliana OX=3702 GN=CP1 PE=2 SV=1	SPAC3A12.14/4e-13/---
TraesCS4B02G131100	12.19	9.71	19.86	1.65	2.44	3.37	7.55	5.72	8.39	8.44	5.63	10.17	3.79	3.24	3.74	3.29	2.7	5.14	-3.16026	-1.28475	-1.19835	-2.36424	-2.57717	Down	Calmodulin	Organismal Systems;Environmental Information Processing	Environmental adaptation;Signal transduction	ko04626//Plant-pathogen interaction;ko04070//Phosphatidylinositol signaling system	K02183	-	GO:0005509//calcium ion binding	-	sp|P04464|CALM_WHEAT/2e-70/Calmodulin OS=Triticum aestivum OX=4565 PE=1 SV=3	SPAC3A12.14/8e-61/---
TraesCS4D02G126100	9.72	5.84	13.34	1.39	1.37	1.91	3.94	3.15	4.59	4.2	3.95	6.15	2.28	1.81	3.2	1.28	1.49	2.8	-1.26295	-2.80819	-1.55908	-3.0417	-2.38015	Down	Calmodulin	-	-	-	-	GO:0016020//membrane;GO:0005575//cellular_component	GO:0016301//kinase activity;GO:1901265//nucleoside phosphate binding;GO:0005488//binding;GO:0003674//molecular_function;GO:0036094//small molecule binding;GO:0016772//transferase activity, transferring phosphorus-containing groups;GO:0016740//transferase activity;GO:0097159//organic cyclic compound binding;GO:1901363//heterocyclic compound binding;GO:0003824//catalytic activity;GO:0000166//nucleo…	GO:0071704//organic substance metabolic process;GO:0036211//protein modification process;GO:0044267//cellular protein metabolic process;GO:0019538//protein metabolic process;GO:0044260//cellular macromolecule metabolic process;GO:0008152//metabolic process;GO:0008150//biological_process;GO:0009987//cellular process;GO:0044238//primary metabolic process;GO:0043170//macromolecule metabolic process;…	sp|P17928|CALM_MEDSA/6e-70/Calmodulin OS=Medicago sativa OX=3879 GN=CAL1 PE=2 SV=2	SPAC3A12.14/9e-62/---
TraesCS5D02G153400	28.16	20.57	39.25	0.32	0.18	0	10.38	8.2	12.08	14.08	12.48	20.64	3.48	1.58	4.85	0.79	0.32	4.56	-7.57301	-1.81484	-1.34114	-3.43929	-3.95451	Down	Calmodulin protein	Organismal Systems;Environmental Information Processing	Environmental adaptation;Signal transduction	ko04626//Plant-pathogen interaction;ko04070//Phosphatidylinositol signaling system	K02183	GO:0009536//plastid	GO:0005509//calcium ion binding	-	sp|Q0IQB6|CML3_ORYSJ/1e-80/Calmodulin-like protein 3 OS=Oryza sativa subsp. japonica OX=39947 GN=CML3 PE=2 SV=1	SPAC3A12.14/8e-62/---
TraesCS3B02G246100	15.61	14.03	20.05	1	0.42	0	12.43	6.59	7.81	8.53	7.32	12.24	2.74	3.74	6.03	3.76	1.15	5.91	-5.47572	-1.26014	-1.24561	-2.31631	-2.81458	Down	Calmodulin, putative	Organismal Systems	Environmental adaptation	ko04626//Plant-pathogen interaction	K13448	-	GO:0005509//calcium ion binding	-	sp|Q5ZD81|CML12_ORYSJ/2e-97/Probable calcium-binding protein CML12 OS=Oryza sativa subsp. japonica OX=39947 GN=CML12 PE=2 SV=1	SPAC3A12.14/2e-36/---
TraesCS4A02G021000	2.4	2.75	3.74	0	0.04	0	1.26	0.12	0.37	1.44	0.39	1	0.09	0	0.27	0.08	0.08	0.71	-7.27841	-2.28095	-1.78754	-4.36059	-3.74399	Down	Calmodulin-binding family protein, putative, expressed	Genetic Information Processing	Translation	ko03010//Ribosome	K02979	-	-	-	sp|Q9M2G8|IQM6_ARATH/4e-173/IQ domain-containing protein IQM6 OS=Arabidopsis thaliana OX=3702 GN=IQM6 PE=2 SV=1	NA
TraesCS4B02G282600	2.35	2.22	3.47	0.13	0.38	0.17	1.44	0.22	0.32	1.48	1.7	0.98	0.2	0.24	0.65	0.09	0.09	0.96	-4.0323	-1.98864	-1.2318	-2.86986	-3.17162	Down	Calmodulin-binding family protein, putative, expressed	Genetic Information Processing	Translation	ko03010//Ribosome	K02979	-	-	-	sp|Q9M2G8|IQM6_ARATH/5e-162/IQ domain-containing protein IQM6 OS=Arabidopsis thaliana OX=3702 GN=IQM6 PE=2 SV=1	NA
TraesCS4D02G281600	1.7	2.24	2.66	0	0.05	0	1.06	0.05	0.25	1.09	0.68	0.88	0	0	0	0.1	0.1	0.59	-6.57532	-2.09517	-1.52308	-5.4506	-3.469	Down	Calmodulin-binding family protein, putative, expressed	Genetic Information Processing	Translation	ko03010//Ribosome	K02979	-	-	-	sp|Q9M2G8|IQM6_ARATH/5e-171/IQ domain-containing protein IQM6 OS=Arabidopsis thaliana OX=3702 GN=IQM6 PE=2 SV=1	NA
TraesCS5A02G139700	16.41	8.5	21.44	0.8	0.45	0.2	3.6	1.26	6.52	8.32	6.19	10.42	1.4	0.44	5.5	0.6	0.83	4.99	-5.36302	-1.96988	-1.28133	-2.63776	-3.33754	Down	Calmodulin-like protein 1 [Aegilops tauschii]	Organismal Systems;Environmental Information Processing	Environmental adaptation;Signal transduction	ko04626//Plant-pathogen interaction;ko04070//Phosphatidylinositol signaling system	K02183	GO:0009536//plastid;GO:0016020//membrane	GO:0005509//calcium ion binding	-	sp|Q0IQB6|CML3_ORYSJ/3e-80/Calmodulin-like protein 3 OS=Oryza sativa subsp. japonica OX=39947 GN=CML3 PE=2 SV=1	SPAC3A12.14/3e-61/---
TraesCS5B02G137100	19.08	15.2	23.13	1.46	0.98	1.17	9.74	6.93	7.56	9.82	14.3	14.17	5.56	1.62	3.43	1.46	0.89	4.34	-4.54159	-1.58846	-1.05623	-2.79421	-3.66002	Down	Calmodulin-related protein	Organismal Systems;Environmental Information Processing	Environmental adaptation;Signal transduction	ko04626//Plant-pathogen interaction;ko04070//Phosphatidylinositol signaling system	K02183	-	GO:0005509//calcium ion binding	-	sp|Q0IQB6|CML3_ORYSJ/2e-82/Calmodulin-like protein 3 OS=Oryza sativa subsp. japonica OX=39947 GN=CML3 PE=2 SV=1	SPAC3A12.14/3e-62/---
TraesCS5A02G009900	4.24	9.56	11.44	0	0.3	0	1.84	0	0	3.15	3.19	0.72	0	0	0.4	0	0	1.67	-2.20516	-4.28984	-4.12367	-6.57524	-6.3541	Down	Calreticulin-like protein	-	-	-	-	-	GO:0003674//molecular_function;GO:0005488//binding	GO:0009058//biosynthetic process;GO:0008152//metabolic process;GO:0016043//cellular component organization;GO:0008150//biological_process;GO:0009987//cellular process;GO:0071840//cellular component organization or biogenesis	sp|Q9SP22|CALR_MAIZE/4e-11/Calreticulin OS=Zea mays OX=4577 GN=CRT PE=2 SV=1	NA
TraesCS1D02G451600	36.5	39.08	64.25	0	0	0	12.39	2.92	18.82	21.75	24.64	31.86	2.4	0	17.67	0	0	9	-1.44554	-4.49574	-2.38978	-9.63337	-3.43327	Down	Carbonic anhydrase	-	-	-	-	-	GO:0005488//binding;GO:0003674//molecular_function;GO:0003723//RNA binding;GO:0003824//catalytic activity;GO:0097159//organic cyclic compound binding;GO:0016787//hydrolase activity;GO:0003676//nucleic acid binding;GO:0004518//nuclease activity;GO:0016788//hydrolase activity, acting on ester bonds;GO:1901363//heterocyclic compound binding	GO:0009987//cellular process;GO:0008152//metabolic process;GO:0006807//nitrogen compound metabolic process;GO:0044237//cellular metabolic process;GO:0006725//cellular aromatic compound metabolic process;GO:0071704//organic substance metabolic process;GO:0008150//biological_process;GO:0046483//heterocycle metabolic process;GO:0034641//cellular nitrogen compound metabolic process;GO:0044238//primar…	sp|Q8L817|ATCA7_ARATH/2e-59/Alpha carbonic anhydrase 7 OS=Arabidopsis thaliana OX=3702 GN=ACA7 PE=2 SV=1	PM1905/1e-39/---
TraesCS4A02G196600	104.44	69.87	109.95	0	0.54	0.24	56.06	24.23	34.54	49.36	44.93	70.11	22.4	11.15	32.78	5.99	1.96	23.85	-8.8766	-1.65474	-1.26406	-2.45032	-3.35342	Down	Carbonic anhydrase	Metabolism	Energy metabolism	ko00910//Nitrogen metabolism	K01674	-	-	-	sp|O04846|ATCA1_ARATH/2e-66/Alpha carbonic anhydrase 1, chloroplastic OS=Arabidopsis thaliana OX=3702 GN=ACA1 PE=1 SV=2	VCA0274/4e-34/---
TraesCS4B02G118700	94.7	53.27	139.23	0.09	0	0	48.78	8.94	22.36	35.23	31.27	44.4	10.36	1.41	31.36	0.77	0.35	24.69	-1.66995	-3.89253	-2.12235	-11.6516	-3.12554	Down	Carbonic anhydrase	Organismal Systems	Environmental adaptation	ko04626//Plant-pathogen interaction	K13412	-	GO:0000166//nucleotide binding;GO:0016772//transferase activity, transferring phosphorus-containing groups;GO:0003824//catalytic activity;GO:0036094//small molecule binding;GO:0016301//kinase activity;GO:0005488//binding;GO:0003674//molecular_function;GO:1901265//nucleoside phosphate binding;GO:0097159//organic cyclic compound binding;GO:0016740//transferase activity;GO:1901363//heterocyclic comp…	GO:0044237//cellular metabolic process;GO:0043170//macromolecule metabolic process;GO:0008152//metabolic process;GO:0044260//cellular macromolecule metabolic process;GO:0006464//cellular protein modification process;GO:0036211//protein modification process;GO:0043412//macromolecule modification;GO:0008150//biological_process;GO:0044238//primary metabolic process;GO:0071704//organic substance meta…	sp|O04846|ATCA1_ARATH/5e-66/Alpha carbonic anhydrase 1, chloroplastic OS=Arabidopsis thaliana OX=3702 GN=ACA1 PE=1 SV=2	all2929/4e-34/---
TraesCS4D02G116400	75.35	41.32	85.58	0	0	0	37.78	7.33	21.11	26.76	33.84	38.42	9.17	2.62	23.06	0.15	0.08	17.61	-1.3159	-3.90722	-1.87693	-12.8977	-2.92354	Down	Carbonic anhydrase	Organismal Systems	Environmental adaptation	ko04626//Plant-pathogen interaction	K13412	-	GO:0097159//organic cyclic compound binding;GO:1901265//nucleoside phosphate binding;GO:0016740//transferase activity;GO:0003824//catalytic activity;GO:0016772//transferase activity, transferring phosphorus-containing groups;GO:1901363//heterocyclic compound binding;GO:0016301//kinase activity;GO:0036094//small molecule binding;GO:0000166//nucleotide binding;GO:0005488//binding;GO:0003674//molecu…	GO:0044267//cellular protein metabolic process;GO:0043170//macromolecule metabolic process;GO:0043412//macromolecule modification;GO:0008152//metabolic process;GO:0019538//protein metabolic process;GO:0008150//biological_process;GO:0036211//protein modification process;GO:0071704//organic substance metabolic process;GO:0044238//primary metabolic process;GO:0044237//cellular metabolic process;GO:0…	sp|O04846|ATCA1_ARATH/1e-65/Alpha carbonic anhydrase 1, chloroplastic OS=Arabidopsis thaliana OX=3702 GN=ACA1 PE=1 SV=2	PM1905/1e-33/---
TraesCS7A02G454300	213.53	173.96	361.39	5.16	7.49	7.93	113.58	14.83	41.4	119.74	110.33	128.26	16.88	2.86	62.16	3.18	2.27	61.22	-1.39342	-3.92146	-2.4344	-5.64827	-3.59438	Down	Carbonic anhydrase	Genetic Information Processing	Folding, sorting and degradation	ko04130//SNARE interactions in vesicular transport	K08486	-	-	-	sp|P40880|CAHC_HORVU/2e-130/Carbonic anhydrase, chloroplastic OS=Hordeum vulgare OX=4513 PE=2 SV=1	PA0102/2e-36/---
TraesCS7B02G354800	4.58	7.35	10.99	0	0.06	0.06	5	0.45	0.81	4.8	2.41	4.88	0.3	0.07	1.44	0	0	2.81	-1.18363	-3.40829	-2.14593	-7.71859	-4.07188	Down	Carbonic anhydrase	-	-	-	-	-	GO:0016787//hydrolase activity;GO:0003674//molecular_function;GO:0003824//catalytic activity	GO:0043412//macromolecule modification;GO:0008152//metabolic process;GO:0008150//biological_process;GO:0044267//cellular protein metabolic process;GO:0006464//cellular protein modification process;GO:0043170//macromolecule metabolic process;GO:0044238//primary metabolic process;GO:0044237//cellular metabolic process;GO:0036211//protein modification process;GO:0044260//cellular macromolecule metab…	sp|P40880|CAHC_HORVU/1e-132/Carbonic anhydrase, chloroplastic OS=Hordeum vulgare OX=4513 PE=2 SV=1	PA0102/9e-37/---
TraesCS7D02G443400	134.22	155.67	279.09	3.31	2.81	3.41	113.68	9.28	19.66	99.66	80.33	96	12.19	1.68	42.3	0.95	0.5	53.85	-1.3339	-3.767	-2.27638	-6.31319	-3.71444	Down	Carbonic anhydrase	-	-	-	-	-	GO:0003824//catalytic activity;GO:0003674//molecular_function;GO:0000166//nucleotide binding;GO:0036094//small molecule binding;GO:1901265//nucleoside phosphate binding;GO:0016740//transferase activity;GO:0016301//kinase activity;GO:1901363//heterocyclic compound binding;GO:0016772//transferase activity, transferring phosphorus-containing groups;GO:0005488//binding;GO:0097159//organic cyclic comp…	GO:0044260//cellular macromolecule metabolic process;GO:0044238//primary metabolic process;GO:0006464//cellular protein modification process;GO:0043170//macromolecule metabolic process;GO:0044237//cellular metabolic process;GO:0008152//metabolic process;GO:0009987//cellular process;GO:0019538//protein metabolic process;GO:0044267//cellular protein metabolic process;GO:0036211//protein modificatio…	sp|P40880|CAHC_HORVU/1e-131/Carbonic anhydrase, chloroplastic OS=Hordeum vulgare OX=4513 PE=2 SV=1	PA0102/7e-38/---
TraesCS5B02G235100	42.92	37.61	67.76	0	0	0	15.94	2.03	5.19	18.77	18.26	20.94	3.48	0.44	6.11	0.1	0	6.3	-1.62438	-4.91783	-2.94379	-12.9701	-4.26276	Down	Carbonic anhydrase, putative	-	-	-	-	GO:0005575//cellular_component;GO:0016020//membrane	GO:0003674//molecular_function;GO:0005215//transporter activity	GO:0051179//localization;GO:0008150//biological_process;GO:0051234//establishment of localization;GO:0006810//transport	sp|Q8L817|ATCA7_ARATH/5e-60/Alpha carbonic anhydrase 7 OS=Arabidopsis thaliana OX=3702 GN=ACA7 PE=2 SV=1	BH0360/9e-42/---
TraesCS7D02G496000	0	0	0.19	20.25	27.62	46.35	10.78	8.05	2.06	2.43	0.61	1.32	9.26	10.06	7.38	15.43	32.12	40.41	3.8148	8.05868	6.08008	8.15834	6.34818	Up	Carboxypeptidase	Metabolism	Amino acid metabolism;Metabolism of other amino acids	ko00480//Glutathione metabolism;ko00270//Cysteine and methionine metabolism	K01920	-	GO:1901363//heterocyclic compound binding;GO:0000166//nucleotide binding;GO:0097159//organic cyclic compound binding;GO:0036094//small molecule binding;GO:1901265//nucleoside phosphate binding;GO:0003674//molecular_function;GO:0003824//catalytic activity;GO:0005488//binding	GO:0009987//cellular process;GO:0008152//metabolic process;GO:0009058//biosynthetic process;GO:0008150//biological_process	sp|Q0WPR4|SCP34_ARATH/2e-178/Serine carboxypeptidase-like 34 OS=Arabidopsis thaliana OX=3702 GN=SCPL34 PE=2 SV=2	SPAC19G12.10c_2/4e-44/---
TraesCS3A02G230300	6.13	6.81	15.78	0.63	0.65	0.53	6.28	1.82	2.36	2.92	3.71	4.48	1.15	0.73	3.13	0.46	0.48	3.12	-1.63599	-3.24544	-1.73716	-4.41049	-2.91976	Down	CASP-like protein	-	-	-	-	-	-	GO:0008150//biological_process;GO:0009628//response to abiotic stimulus;GO:0006950//response to stress;GO:0050896//response to stimulus	sp|C5XEK4|CSPL7_SORBI/1e-95/CASP-like protein 4U1 OS=Sorghum bicolor OX=4558 GN=Sb03g029220 PE=2 SV=1	NA
TraesCS4A02G252800	6.28	5.21	4.59	0.68	1.31	0.71	1.79	3.73	2.24	4.17	1.27	2.5	2.6	2.46	1.57	2.55	1.15	0.74	-1.27448	-2.28606	-1.29905	-2.94203	-1.66462	Down	Cathepsin B-like cysteine protease	Metabolism	Biosynthesis of other secondary metabolites	ko00945//Stilbenoid, diarylheptanoid and gingerol biosynthesis	K17212	-	GO:0003824//catalytic activity;GO:0016740//transferase activity;GO:0003674//molecular_function	GO:0008152//metabolic process;GO:0009058//biosynthetic process;GO:0008150//biological_process	sp|Q93VC9|CATB2_ARATH/2e-166/Cathepsin B-like protease 2 OS=Arabidopsis thaliana OX=3702 GN=CATHB2 PE=2 SV=1	AF1946_2/2e-10/---
TraesCS1A02G120600	3.64	4.13	4.87	0	0	0	1.42	0	0	2.24	0.3	0.98	0	0	0.34	0	0	0.84	-2.14158	-4.24327	-3.49081	-8.2291	-5.56658	Down	Cation/H(+) antiporter	-	-	-	-	-	-	-	sp|Q9SIT5|CHX15_ARATH/2e-15/Cation/H(+) antiporter 15 OS=Arabidopsis thaliana OX=3702 GN=CHX15 PE=2 SV=1	YJL094c/9e-12/---
TraesCS1D02G293500	12.47	7.69	6.12	0	0.04	0.15	5.99	2.97	3.72	5.3	5.93	5.94	3.43	1.06	5.5	0.38	0.08	2.31	-7.28934	-1.34892	-1.01646	-1.65002	-3.14819	Down	Cation/H(+) antiporter	Environmental Information Processing	Signal transduction	ko04075//Plant hormone signal transduction	K14504	GO:0012505//endomembrane system;GO:0016021//integral component of membrane	GO:0005451//monovalent cation:proton antiporter activity	GO:0006885//regulation of pH;GO:1902600//hydrogen ion transmembrane transport	sp|Q9SIT5|CHX15_ARATH/6e-177/Cation/H(+) antiporter 15 OS=Arabidopsis thaliana OX=3702 GN=CHX15 PE=2 SV=1	SPAC105.01c/2e-41/---
TraesCS3D02G334000	7.14	6.21	6.62	0.05	0	0	4.44	3.03	2.6	2.95	4.04	4.68	2.04	0.58	3.12	0.56	0.19	2.03	-8.45554	-1.36034	-1.18272	-2.05682	-3.34356	Down	Cation/H(+) antiporter	Environmental Information Processing	Signal transduction	ko04075//Plant hormone signal transduction	K14504	GO:0012505//endomembrane system;GO:0016021//integral component of membrane	GO:0005451//monovalent cation:proton antiporter activity	GO:0006885//regulation of pH;GO:1902600//hydrogen ion transmembrane transport	sp|Q9SIT5|CHX15_ARATH/0.0/Cation/H(+) antiporter 15 OS=Arabidopsis thaliana OX=3702 GN=CHX15 PE=2 SV=1	YJL094c/8e-72/---
TraesCS5B02G003000	5.58	5.35	7.21	0.03	0	0	3.45	0.2	0.43	2.51	2	3.24	0.27	0	1.02	0	0	2.71	-1.44596	-3.11265	-2.39737	-9.23891	-4.1834	Down	Cation/H(+) antiporter	-	-	-	-	-	-	-	sp|Q8L709|CHX28_ARATH/5e-144/Cation/H(+) antiporter 28 OS=Arabidopsis thaliana OX=3702 GN=CHX28 PE=2 SV=2	YJL094c/3e-16/---
TraesCS5B02G075500	5.27	4.57	5.62	0	0	0.04	2.98	2.26	1.67	2.37	2.8	3.1	1.78	0.83	2.58	0.29	0.25	1.32	-7.93103	-1.5154	-1.29252	-1.89652	-3.55352	Down	Cation/H(+) antiporter	Environmental Information Processing	Signal transduction	ko04075//Plant hormone signal transduction	K14504	GO:0012505//endomembrane system;GO:0016021//integral component of membrane	GO:0005451//monovalent cation:proton antiporter activity	GO:0006885//regulation of pH;GO:1902600//hydrogen ion transmembrane transport	sp|Q9SIT5|CHX15_ARATH/9e-135/Cation/H(+) antiporter 15 OS=Arabidopsis thaliana OX=3702 GN=CHX15 PE=2 SV=1	SPAC105.01c/5e-28/---
TraesCS5B02G339000	12.6	7.12	9.09	0	0.04	0	4.35	1.26	2.42	4.13	4.3	5.98	1.24	0.04	4.06	0.28	0	1.51	-1.22998	-4.38424	-2.08601	-9.45852	-2.77739	Down	Cation/H(+) antiporter	-	-	-	-	GO:0016020//membrane;GO:0005575//cellular_component	-	GO:0006950//response to stress;GO:0050896//response to stimulus;GO:0008150//biological_process;GO:0009607//response to biotic stimulus	sp|Q9SAK8|CHX2_ARATH/4e-76/Cation/H(+) antiporter 2 OS=Arabidopsis thaliana OX=3702 GN=CHX2 PE=2 SV=1	SPAC105.01c/5e-23/---
TraesCS6D02G408100	11.22	9.5	11.54	0	0.12	0.12	4.07	0.33	1.18	3.57	2.77	3.18	0	0	1.43	0	0	1.77	-2.04803	-4.55805	-2.82111	-7.23707	-5.02138	Down	Cation/H(+) antiporter	-	-	-	-	-	-	-	sp|Q9SIT5|CHX15_ARATH/1e-96/Cation/H(+) antiporter 15 OS=Arabidopsis thaliana OX=3702 GN=CHX15 PE=2 SV=1	SPAC105.01c/2e-25/---
TraesCSU02G072200	2.36	1.97	1.48	0	0	0	1.45	0.32	0.47	0.95	1.03	1.19	0.38	0	0.67	0.22	0	0.62	-7.58643	-1.518	-1.15286	-2.46974	-3.16744	Down	Cation/H(+) antiporter	Environmental Information Processing	Signal transduction	ko04075//Plant hormone signal transduction	K14504	GO:0012505//endomembrane system;GO:0016021//integral component of membrane	GO:0005451//monovalent cation:proton antiporter activity	GO:0006885//regulation of pH;GO:1902600//hydrogen ion transmembrane transport	sp|Q9SAK8|CHX2_ARATH/3e-78/Cation/H(+) antiporter 2 OS=Arabidopsis thaliana OX=3702 GN=CHX2 PE=2 SV=1	SPAC105.01c/1e-22/---
TraesCS3D02G151500	69.53	74.78	77.88	2.36	2.88	1.82	40.01	13.7	20.55	46.14	50.4	48.02	15.28	4.89	21.19	2.64	1.73	20.7	-5.5939	-1.87733	-1.10675	-2.69778	-3.22755	Down	CBL-interacting protein kinase 5 [Aegilops tauschii]	Environmental Information Processing;Cellular Processes;Organismal Systems	Signal transduction;Transport and catabolism;Endocrine system	04371//Apelin signaling pathway;ko04140//Regulation of autophagy;04910//Insulin signaling pathway	K07198	GO:0005829//cytosol;GO:0016021//integral component of membrane	GO:0004674//protein serine/threonine kinase activity;GO:0005524//ATP binding	GO:0006468//protein phosphorylation;GO:0007165//signal transduction;GO:0009737//response to abscisic acid	sp|Q9LWM4|CIPK5_ORYSJ/0.0/CBL-interacting protein kinase 5 OS=Oryza sativa subsp. japonica OX=39947 GN=CIPK5 PE=2 SV=1	SPAC14C4.03/2e-38/---
TraesCS3D02G170400LC	115.7	85.5	144.48	5.12	5.33	3.1	60.18	23.05	46.72	64.54	67.71	73.83	19.68	8.44	38.9	4.77	3.06	27.87	-1.0195	-3.6873	-1.6643	-5.07506	-2.74694	Down	CBL-interacting protein kinase 5 [Aegilops tauschii]	-	-	-	-	GO:0005575//cellular_component;GO:0016020//membrane	GO:0003674//molecular_function;GO:0097159//organic cyclic compound binding;GO:1901363//heterocyclic compound binding;GO:0003824//catalytic activity;GO:1901265//nucleoside phosphate binding;GO:0016787//hydrolase activity;GO:0036094//small molecule binding;GO:0005488//binding;GO:0005215//transporter activity;GO:0000166//nucleotide binding	GO:0006810//transport;GO:0051179//localization;GO:0051234//establishment of localization;GO:0009987//cellular process;GO:0008152//metabolic process;GO:0008150//biological_process	NA	NA
TraesCS3A02G135500	108.29	100.74	118.66	1.53	3.57	2.19	66.39	24.47	31.88	71.47	68.44	70.77	20.82	8.14	31.83	3.47	1.89	28.8	-6.1217	-1.74449	-1.1305	-2.71229	-3.23961	Down	CBL-interacting protein kinase 5 [Triticum urartu]	Environmental Information Processing;Cellular Processes;Organismal Systems	Signal transduction;Transport and catabolism;Endocrine system	04371//Apelin signaling pathway;ko04140//Regulation of autophagy;04910//Insulin signaling pathway	K07198	GO:0005829//cytosol;GO:0016021//integral component of membrane	GO:0004674//protein serine/threonine kinase activity;GO:0005524//ATP binding	GO:0006468//protein phosphorylation;GO:0007165//signal transduction;GO:0009737//response to abscisic acid	sp|Q9LWM4|CIPK5_ORYSJ/0.0/CBL-interacting protein kinase 5 OS=Oryza sativa subsp. japonica OX=39947 GN=CIPK5 PE=2 SV=1	SPAC17G8.14c_2/7e-39/---
TraesCS3B02G169300	49.95	45.55	53.08	1.56	2.95	1.7	29.1	12.93	16.29	32.75	32.36	36.71	11.86	4.05	15.46	2.44	1.5	13.5	-5.21819	-1.68382	-1.01313	-2.54111	-3.29012	Down	CBL-interacting protein kinase 5 [Triticum urartu]	Environmental Information Processing;Cellular Processes;Organismal Systems	Signal transduction;Transport and catabolism;Endocrine system	04371//Apelin signaling pathway;ko04140//Regulation of autophagy;04910//Insulin signaling pathway	K07198	GO:0005829//cytosol;GO:0016021//integral component of membrane	GO:0004674//protein serine/threonine kinase activity;GO:0005524//ATP binding	GO:0006468//protein phosphorylation;GO:0007165//signal transduction;GO:0009737//response to abscisic acid	sp|Q9LWM4|CIPK5_ORYSJ/0.0/CBL-interacting protein kinase 5 OS=Oryza sativa subsp. japonica OX=39947 GN=CIPK5 PE=2 SV=1	SPAC17G8.14c_2/1e-38/---
TraesCS3D02G426800	3.81	3.43	4.71	0.26	2.06	0.26	1.29	0.98	0.83	1.26	0	1.51	0.52	0.86	1.4	0.7	1.07	1.21	-2.39456	-2.45443	-2.23164	-2.66937	-2.55484	Down	CBS domain containing protein	-	-	-	-	-	GO:0005515//protein binding;GO:0005488//binding;GO:0003674//molecular_function	-	sp|P0DH79|Y5064_ARATH/0.0/CBS domain-containing protein CBSCBSPB5 OS=Arabidopsis thaliana OX=3702 GN=CBSCBSPB5 PE=1 SV=1	SPAC24C9.05c/8e-38/---
TraesCS5A02G209500	7.17	14.77	41.48	0	0	0	8.89	0	0.25	2.2	2.54	4.24	0	0	1.25	0	0	7.11	-3.20743	-3.63664	-3.19881	-9.81298	-6.21338	Down	CBS domain containing protein	Metabolism	Carbohydrate metabolism	ko00500//Starch and sucrose metabolism;ko00520//Amino sugar and nucleotide sugar metabolism;ko00051//Fructose and mannose metabolism	K00847	-	-	-	sp|P0DH79|Y5064_ARATH/0.0/CBS domain-containing protein CBSCBSPB5 OS=Arabidopsis thaliana OX=3702 GN=CBSCBSPB5 PE=1 SV=1	SPAC24C9.05c/2e-27/---
TraesCS5B02G207600	12.4	12.43	45.43	0	0	0	10.23	0.27	0.4	4.4	3.85	5.49	0.07	0.08	1.36	0	0	5.26	-2.7112	-4.1878	-3.04529	-10.6032	-6.22187	Down	CBS domain containing protein	Metabolism	Carbohydrate metabolism	ko00500//Starch and sucrose metabolism;ko00520//Amino sugar and nucleotide sugar metabolism;ko00051//Fructose and mannose metabolism	K00847	-	-	-	sp|P0DH79|Y5064_ARATH/0.0/CBS domain-containing protein CBSCBSPB5 OS=Arabidopsis thaliana OX=3702 GN=CBSCBSPB5 PE=1 SV=1	SPAC24C9.05c/2e-27/---
TraesCS7A02G258900	16.98	21.38	25.01	1.12	0.62	0.48	10.75	8.23	9.6	13.96	9.1	10.47	6	5.27	7.39	3.74	1.15	9.35	-5.3243	-1.50387	-1.34936	-2.17329	-2.72493	Down	CBS domain containing protein-like [Triticum aestivum]	-	-	-	-	-	-	-	sp|Q8GZA4|CBSX6_ARATH/1e-75/CBS domain-containing protein CBSX6 OS=Arabidopsis thaliana OX=3702 GN=CBSX6 PE=1 SV=1	NA
TraesCS7B02G156400	7.73	8.01	15.61	0	0.08	0	2.81	2.17	3.29	3.69	3.88	5.12	0.97	1.16	2.93	0.67	0.23	2.39	-8.84182	-2.12577	-1.62281	-2.84456	-3.7589	Down	CBS domain containing protein-like [Triticum aestivum]	-	-	-	-	-	-	-	sp|Q8GZA4|CBSX6_ARATH/7e-74/CBS domain-containing protein CBSX6 OS=Arabidopsis thaliana OX=3702 GN=CBSX6 PE=1 SV=1	NA
TraesCS7D02G259800	8.66	7.14	11.04	0.3	0	0	4.9	2.64	3.14	3.77	3.49	3.59	1.27	1	2.78	0.6	0.31	2.1	-6.51409	-1.63266	-1.63993	-2.66213	-3.68172	Down	CBS domain containing protein-like [Triticum aestivum]	-	-	-	-	-	-	-	sp|Q8GZA4|CBSX6_ARATH/1e-74/CBS domain-containing protein CBSX6 OS=Arabidopsis thaliana OX=3702 GN=CBSX6 PE=1 SV=1	NA
TraesCS1A02G153700	19.33	11.48	23.31	2.62	3.21	3.86	6.42	4.95	7.04	5.94	7.7	8.94	3.86	3.65	3.31	1.72	3.4	4.7	-2.81974	-1.67164	-1.47917	-2.40738	-2.72433	Down	Cell adhesion molecule-related/down-regulated by oncogenes	-	-	-	-	-	-	-	NA	NA
TraesCS4A02G102500	5.79	4.85	5.67	0.26	1.17	0.63	3.17	1.95	0.89	3.72	3.62	2.15	2.86	2.15	2.1	1.56	1.73	2.07	-1.0307	-2.03077	-1.6858	-3.40668	-1.55832	Down	centrosomal protein of 135 kDa-like protein	-	-	-	-	-	-	-	NA	NA
TraesCS4B02G356000	7.07	7.45	9.02	0.29	0	0	2.2	1.12	3.75	1.44	2.96	3.72	1.47	1.62	1.6	0.79	0	0.53	-1.90775	-4.45947	-2.02615	-6.27502	-2.76335	Down	Cell number regulator 6	-	-	-	-	-	-	-	sp|B6SGC5|CNR6_MAIZE/6e-125/Cell number regulator 6 OS=Zea mays OX=4577 GN=CNR6 PE=2 SV=1	NA
TraesCS7A02G331500	23.64	14.45	10.5	0	0	0	7.96	3.19	0	7.9	10.27	7.85	7.35	1.1	6.85	0.6	0	2.81	-1.31862	-4.21726	-2.49123	-8.81636	-2.10494	Down	Cellulose synthase family protein	-	-	-	-	-	-	-	sp|Q5Z6E5|CSLD5_ORYSJ/0.0/Cellulose synthase-like protein D5 OS=Oryza sativa subsp. japonica OX=39947 GN=CSLD5 PE=2 SV=1	alr3757/3e-21/---
TraesCS4B02G202100	11.32	11.52	11.3	0.8	1.81	0.94	7.99	5.8	5.89	7.89	7.12	7.39	4.32	3.3	4.75	3.31	1.81	4.31	-3.90026	-1.16122	-1.04422	-1.83877	-2.48994	Down	centrosomal protein of 135 kDa-like protein [Triticum aestivum]	-	-	-	-	GO:0005739//mitochondrion	-	-	NA	NA
TraesCS4A02G437900	8.91	3.52	2.88	37.67	42.72	59.3	22.99	20.54	16.48	13.97	22.04	18.41	25.65	21.65	35.89	11.58	15.37	19.17	1.5505	1.16335	1.72105	2.79201	2.07096	Up	Chalcone synthase	-	-	-	-	-	GO:0016772//transferase activity, transferring phosphorus-containing groups;GO:0016301//kinase activity;GO:0003674//molecular_function;GO:0016740//transferase activity;GO:0036094//small molecule binding;GO:0097159//organic cyclic compound binding;GO:0005488//binding;GO:0003824//catalytic activity;GO:0000166//nucleotide binding;GO:1901363//heterocyclic compound binding;GO:1901265//nucleoside phosp…	GO:0008150//biological_process;GO:0008152//metabolic process;GO:0043170//macromolecule metabolic process;GO:0044260//cellular macromolecule metabolic process;GO:0044238//primary metabolic process;GO:0043412//macromolecule modification;GO:0044267//cellular protein metabolic process;GO:0019538//protein metabolic process;GO:0036211//protein modification process;GO:0044237//cellular metabolic process…	sp|Q8LIL0|CUS_ORYSJ/5e-151/Bisdemethoxycurcumin synthase OS=Oryza sativa subsp. japonica OX=39947 GN=Os07g0271500 PE=1 SV=2	DRA0326/8e-29/---
TraesCS5B02G383300	53.95	34.26	74.28	1.01	0.92	0.24	13.21	16.23	18.16	18.48	12.19	21.22	9.44	7.36	13.75	4.6	4.27	7.84	-1.93329	-3.73689	-2.0399	-6.61237	-2.81618	Down	Chalcone synthase	Metabolism	Biosynthesis of other secondary metabolites	ko00940//Phenylpropanoid biosynthesis;ko00941//Flavonoid biosynthesis;ko00945//Stilbenoid, diarylheptanoid and gingerol biosynthesis	K13065	-	GO:0003824//catalytic activity;GO:0003674//molecular_function;GO:0016740//transferase activity	GO:0008150//biological_process;GO:0008152//metabolic process	sp|Q8LIL0|CUS_ORYSJ/1e-153/Bisdemethoxycurcumin synthase OS=Oryza sativa subsp. japonica OX=39947 GN=Os07g0271500 PE=1 SV=2	Rv1372/7e-37/---
TraesCS5A02G379400	29.36	21.23	33.91	0.58	0.35	0.11	4.83	7.51	8.01	11.95	7.51	12.44	1.85	2.11	5.89	1.5	0.66	4.9	-6.55822	-2.16773	-1.75049	-3.30997	-3.71081	Down	Chalcone synthase 2 [Aegilops tauschii]	Metabolism	Biosynthesis of secondary metabolites	ko01110//Biosynthesis of secondary metabolites;ko00945//Stilbenoid, diarylheptanoid and gingerol biosynthesis	K17212	-	GO:0016747//transferase activity, transferring acyl groups other than amino-acyl groups	GO:0009058//biosynthetic process	sp|Q8LIL0|CUS_ORYSJ/2e-147/Bisdemethoxycurcumin synthase OS=Oryza sativa subsp. japonica OX=39947 GN=Os07g0271500 PE=1 SV=2	DRA0326/2e-38/---
TraesCS1B02G046200	1.99	2.07	3.72	1.26	0.75	1.27	1.23	1.07	0.54	2.48	0.68	1.45	0.41	0.85	0.69	0.81	0.74	1.06	-1.89638	-1.59909	-0.955524	-2.15504	-2.13283	Down	Chalcone--flavonone isomerase 1B-1 [Aegilops tauschii]	Metabolism	Biosynthesis of secondary metabolites	ko01100//Metabolic pathways;ko01110//Biosynthesis of secondary metabolites;ko00941//Flavonoid biosynthesis	K01859	GO:0009570//chloroplast stroma	GO:0005504//fatty acid binding;GO:0045430//chalcone isomerase activity	GO:0006631//fatty acid metabolic process;GO:0009813//flavonoid biosynthetic process	sp|Q9C8L2|FAP3_ARATH/3e-55/Fatty-acid-binding protein 3, chloroplastic OS=Arabidopsis thaliana OX=3702 GN=FAP3 PE=1 SV=1	NA
TraesCS1A02G267600	85.21	49.93	88.24	10.18	3.87	0.87	31.11	27.33	36.62	29.47	28.68	36.57	18.43	19.65	21.37	14.8	6.47	21.53	-4.26223	-1.57203	-1.66661	-2.34271	-3.03923	Down	Chaperone protein dnaJ	-	-	-	-	-	GO:0051082//unfolded protein binding	GO:0006457//protein folding	sp|Q9LZK5|DNJ19_ARATH/4e-23/DnaJ protein ERDJ3B OS=Arabidopsis thaliana OX=3702 GN=ERDJ3B PE=1 SV=1	YNL064c/1e-32/---
TraesCS1B02G262100	18.72	26.74	40.21	2.02	10.16	7.37	16.64	14.98	9.29	15.33	18.52	17.12	12.71	9.27	9.28	12.09	11.64	20.07	-1.07859	-1.42585	-1.36411	-2.63422	-1.87765	Down	Chaperone protein dnaJ	-	-	-	-	-	-	GO:0050896//response to stimulus;GO:0008150//biological_process;GO:0006950//response to stress	NA	TVN0487/1e-06/---
TraesCS1B02G278300	72.18	45.95	79.5	10.62	3.04	1.17	31.3	25.43	34.64	31.51	35.6	34.36	19.74	19.73	24.18	17.93	10.32	22.46	-4.09421	-1.46559	-1.42764	-2.07483	-2.64423	Down	Chaperone protein dnaJ	-	-	-	-	-	GO:0051082//unfolded protein binding	GO:0006457//protein folding	sp|Q9LZK5|DNJ19_ARATH/3e-22/DnaJ protein ERDJ3B OS=Arabidopsis thaliana OX=3702 GN=ERDJ3B PE=1 SV=1	YNL064c/1e-30/---
TraesCS1D02G267500	48.08	25.77	47.82	7.93	2.29	1.79	20.51	18.45	27.22	17.73	14.62	24	14.3	15.42	16.66	13.03	5.6	13.5	-3.76762	-1.22552	-1.52881	-1.84606	-2.60296	Down	Chaperone protein dnaJ	-	-	-	-	-	GO:0051082//unfolded protein binding	GO:0006457//protein folding	sp|Q9LZK5|DNJ19_ARATH/1e-23/DnaJ protein ERDJ3B OS=Arabidopsis thaliana OX=3702 GN=ERDJ3B PE=1 SV=1	YNL064c/8e-32/---
TraesCS4A02G409100	1.83	4.5	1.58	15.43	21.23	14.18	11.52	10.31	6.78	8.17	8.18	7.44	15.94	13.43	8.14	26.97	25.59	22.23	2.14682	1.42847	1.08999	1.7887	2.66628	Up	Chaperonin CPN60-2, mitochondrial [Triticum urartu]	Genetic Information Processing	Folding, sorting and degradation	ko03018//RNA degradation	K04077	GO:0005739//mitochondrion	GO:0005524//ATP binding	GO:0042026//protein refolding	sp|Q43298|CH62_MAIZE/0.0/Chaperonin CPN60-2, mitochondrial OS=Zea mays OX=4577 GN=CPN60II PE=2 SV=1	SMb21566/0.0/---
TraesCS3A02G106400	48.91	22.67	71.43	0.37	0.42	0.12	18.52	7.11	9.29	9.1	7.5	13.18	5.21	2.45	8.01	2.81	0.75	9.06	-7.71179	-2.29741	-2.39324	-3.09789	-3.56859	Down	CheY-like two-component responsive regulator family protein	-	-	-	-	-	-	-	NA	NA
TraesCS2D02G349800	1.57	1.91	6.15	0	0	0	1.48	0	0.2	0.33	0.26	0.5	0	0	0.08	0	0	0.97	-3.38547	-3.69926	-2.82566	-9.01369	-7.10361	Down	choice-of-anchor C domain protein, putative (Protein of unknown function, DUF642)	Metabolism	Energy metabolism	ko00920//Sulfur metabolism	K08738	GO:0043227//membrane-bounded organelle;GO:0016020//membrane;GO:0005623//cell;GO:0043229//intracellular organelle;GO:0005575//cellular_component;GO:0043226//organelle;GO:0043231//intracellular membrane-bounded organelle;GO:0044424//intracellular part;GO:0005622//intracellular;GO:0044444//cytoplasmic part;GO:0005737//cytoplasm;GO:0005739//mitochondrion;GO:0044464//cell part	GO:0005488//binding;GO:0003674//molecular_function	GO:0008150//biological_process;GO:0008152//metabolic process	NA	NA
TraesCS2A02G058000	63.78	36.4	48.82	0	0	0	26.95	14	26.62	26.69	26.62	34.25	8.91	3.87	19.94	1.84	0	8.11	-10.5587	-1.44226	-1.22332	-2.14789	-3.07455	Down	Clathrin light chain	Genetic Information Processing	Translation	ko03013//RNA transport	K09291	GO:0030130//clathrin coat of trans-Golgi network vesicle;GO:0030132//clathrin coat of coated pit	GO:0005198//structural molecule activity	GO:0006886//intracellular protein transport;GO:0016192//vesicle-mediated transport	sp|Q6Z3A8|CLC3_ORYSJ/6e-75/Clathrin light chain 3 OS=Oryza sativa subsp. japonica OX=39947 GN=Os07g0461500 PE=3 SV=1	NA
TraesCS2B02G073000	124.99	72.86	90.77	0.3	0.23	0	52.49	38.85	59.77	61.41	63.44	65.24	29.29	14.69	38.68	9.52	2.48	19.71	-9.28096	-1.26934	-1.08795	-2.16643	-3.50808	Down	Clathrin light chain	Genetic Information Processing	Translation	ko03013//RNA transport	K09291	GO:0030130//clathrin coat of trans-Golgi network vesicle;GO:0030132//clathrin coat of coated pit	GO:0005198//structural molecule activity	GO:0006886//intracellular protein transport;GO:0016192//vesicle-mediated transport	sp|Q6Z3A8|CLC3_ORYSJ/2e-73/Clathrin light chain 3 OS=Oryza sativa subsp. japonica OX=39947 GN=Os07g0461500 PE=3 SV=1	NA
TraesCS2D02G056700	132.91	64.89	121.89	0	0	0	45.99	28.71	57.33	59.34	55.76	67.32	19.81	7.88	42.71	3.06	0.15	16.7	-1.08662	-4.41345	-1.52545	-13.7555	-2.56235	Down	Clathrin light chain	-	-	-	-	-	-	-	sp|Q6Z3A8|CLC3_ORYSJ/5e-70/Clathrin light chain 3 OS=Oryza sativa subsp. japonica OX=39947 GN=Os07g0461500 PE=3 SV=1	NA
TraesCS4A02G336600	8.3	7.43	9.02	2.57	2.18	3.37	4.66	5.21	4.25	3.06	5.23	6.02	4.26	3.85	5.21	2.36	2.85	3.97	-1.04897	-1.86339	-1.06199	-2.00334	-1.28408	Down	Cleavage and polyadenylation specificity factor subunit 3	-	-	-	-	-	GO:0097159//organic cyclic compound binding;GO:0016740//transferase activity;GO:0016772//transferase activity, transferring phosphorus-containing groups;GO:0036094//small molecule binding;GO:1901265//nucleoside phosphate binding;GO:0000166//nucleotide binding;GO:0005515//protein binding;GO:0003674//molecular_function;GO:0016301//kinase activity;GO:1901363//heterocyclic compound binding;GO:0005488…	GO:0008152//metabolic process;GO:0043170//macromolecule metabolic process;GO:0036211//protein modification process;GO:0009987//cellular process;GO:0044237//cellular metabolic process;GO:0044267//cellular protein metabolic process;GO:0043412//macromolecule modification;GO:0044238//primary metabolic process;GO:0019538//protein metabolic process;GO:0044260//cellular macromolecule metabolic process;G…	sp|Q9C952|CPSF3_ARATH/0.0/Cleavage and polyadenylation specificity factor subunit 3-I OS=Arabidopsis thaliana OX=3702 GN=CPSF73-I PE=1 SV=1	ECU10g0900/4e-126/---
EPlTAEG00000010117	3.87	0	0	0	0	0	0	0	0	0	0	0	0	0	0	0	0	0	-7.18931	-7.04249	-7.04698	-7.07489	-7.24188	Down	cob (mitochondrion) [Triticum aestivum]	Metabolism	Energy metabolism	ko00190//Oxidative phosphorylation	K00412	GO:0043229//intracellular organelle;GO:0005575//cellular_component;GO:0043227//membrane-bounded organelle;GO:0016020//membrane;GO:0043231//intracellular membrane-bounded organelle;GO:0005623//cell;GO:0043226//organelle;GO:0044444//cytoplasmic part;GO:0005737//cytoplasm;GO:0005739//mitochondrion;GO:0044424//intracellular part;GO:0005622//intracellular;GO:0044464//cell part	GO:0003824//catalytic activity;GO:0005215//transporter activity;GO:0005488//binding;GO:0003674//molecular_function	GO:1901360//organic cyclic compound metabolic process;GO:0044238//primary metabolic process;GO:0006725//cellular aromatic compound metabolic process;GO:0051179//localization;GO:0034641//cellular nitrogen compound metabolic process;GO:0006091//generation of precursor metabolites and energy;GO:0006807//nitrogen compound metabolic process;GO:0009987//cellular process;GO:0044237//cellular metabolic p…
TraesCS7A02G136600	23.87	32.3	54.5	0	0	0	18.26	0	8.73	8.23	6.78	10.79	0	0	4.73	0	0	11.32	-2.7306	-3.85915	-2.4959	-9.16538	-5.29493	Down	COBRA-like protein	Metabolism	Biosynthesis of other secondary metabolites	ko00940//Phenylpropanoid biosynthesis	K00430	-	GO:0005488//binding;GO:0003824//catalytic activity;GO:0003674//molecular_function	GO:0008150//biological_process;GO:0006950//response to stress;GO:0008152//metabolic process;GO:0050896//response to stimulus	sp|Q9LJU0|CBL10_ARATH/0.0/COBRA-like protein 10 OS=Arabidopsis thaliana OX=3702 GN=COBL10 PE=2 SV=1	NA
TraesCS5B02G011000	454.05	199.89	384.79	0	0.47	0	174.99	120.15	205.11	168.76	147.42	246.06	73.08	35.63	134.78	20.54	2.93	68.05	-10.5029	-1.41601	-1.44553	-2.24211	-3.54019	Down	Coenzyme PQQ synthesis protein F	-	-	-	-	-	-	-	NA	NA
TraesCS7B02G286200	25.69	28.19	68.1	5.94	5.07	3.51	25.8	5.53	12.16	15.93	13.17	18.5	5.61	4.78	7.83	5.08	4.89	12.84	-1.64356	-2.86699	-1.76553	-3.47992	-3.16039	Down	Coiled-coil domain-containing 90B, mitochondrial	-	-	-	-	GO:0016020//membrane;GO:0005575//cellular_component	GO:0016301//kinase activity;GO:0097159//organic cyclic compound binding;GO:1901265//nucleoside phosphate binding;GO:1901363//heterocyclic compound binding;GO:0003674//molecular_function;GO:0016740//transferase activity;GO:0000166//nucleotide binding;GO:0003824//catalytic activity;GO:0005488//binding;GO:0016772//transferase activity, transferring phosphorus-containing groups;GO:0036094//small mole…	GO:0044238//primary metabolic process;GO:0019538//protein metabolic process;GO:0009987//cellular process;GO:0043412//macromolecule modification;GO:0071704//organic substance metabolic process;GO:0044237//cellular metabolic process;GO:0043170//macromolecule metabolic process;GO:0036211//protein modification process;GO:0008152//metabolic process;GO:0044260//cellular macromolecule metabolic process;…	NA	NA
TraesCS7D02G379800	240.23	211.72	563.08	33.76	26.27	30.72	189.64	37.18	70.56	118.68	98.86	146.12	38	25.85	60.75	23.22	28.66	100.84	-1.81292	-3.19744	-2.07692	-3.92432	-3.4581	Down	Coiled-coil domain-containing 90B, mitochondrial	Environmental Information Processing;Metabolism	Signal transduction;Lipid metabolism	ko00564//Glycerophospholipid metabolism;ko04070//Phosphatidylinositol signaling system;ko00561//Glycerolipid metabolism	K00901	-	GO:0003824//catalytic activity;GO:0016740//transferase activity;GO:0003674//molecular_function;GO:0016772//transferase activity, transferring phosphorus-containing groups;GO:0016301//kinase activity	GO:0044700//single organism signaling;GO:0050789//regulation of biological process;GO:0051716//cellular response to stimulus;GO:0007165//signal transduction;GO:0009987//cellular process;GO:0050794//regulation of cellular process;GO:0023052//signaling;GO:0044763//single-organism cellular process;GO:0050896//response to stimulus;GO:0044699//single-organism process;GO:0007154//cell communication;GO:…	NA	NA
TraesCS5A02G403600	0.6	0.41	0.72	4.65	4.09	2.98	8.02	6.86	3.68	6.06	6.31	14.11	16.03	5.82	8.48	3.76	4.83	8.05	2.03089	2.38332	2.47396	3.1946	2.41114	Up	cold acclimation protein [Triticum aestivum]	Cellular Processes	Transport and catabolism	ko04144//Endocytosis	K12189	GO:0016021//integral component of membrane	-	-	sp|Q9SVL6|CRPM2_ARATH/2e-77/Cold-regulated 413 plasma membrane protein 2 OS=Arabidopsis thaliana OX=3702 GN=COR413PM2 PE=2 SV=1	NA
TraesCS6D02G223700	34.39	19.4	28.11	0	0.63	0	10.7	5.79	8.83	15.26	17.75	19.53	6.24	1.44	6.59	2.6	0.95	5.36	-7.27341	-1.95641	-1.11846	-2.79548	-3.76186	Down	Collagen alpha-4(IV) chain	-	-	-	-	-	-	-	NA	NA
TraesCS4B02G172600	2.21	4.17	2.45	10.61	12.59	10.99	10.02	15.32	10.98	6.34	4.81	9.97	12.6	11.79	8.04	13.39	14.73	12.14	1.03772	1.75478	1.8014	1.58058	1.49876	Up	COP1-interacting-like protein, putative	-	-	-	-	-	GO:0036094//small molecule binding;GO:0016740//transferase activity;GO:0097159//organic cyclic compound binding;GO:0003674//molecular_function;GO:0016772//transferase activity, transferring phosphorus-containing groups;GO:1901265//nucleoside phosphate binding;GO:0016301//kinase activity;GO:0005488//binding;GO:0003824//catalytic activity;GO:1901363//heterocyclic compound binding;GO:0000166//nucleo…	GO:0008150//biological_process;GO:0044260//cellular macromolecule metabolic process;GO:0044238//primary metabolic process;GO:0036211//protein modification process;GO:0006464//cellular protein modification process;GO:0071704//organic substance metabolic process;GO:0043412//macromolecule modification;GO:0019538//protein metabolic process;GO:0044237//cellular metabolic process;GO:0008152//metabolic …	sp|O80386|CIP7_ARATH/9e-17/COP1-interacting protein 7 OS=Arabidopsis thaliana OX=3702 GN=CIP7 PE=1 SV=1	NA
TraesCS1B02G177200	5.67	1.99	3.79	0	0	0	1.4	0.68	1.03	1.74	1.35	1.66	0.6	0.2	0.61	0.08	0	0.21	-1.52013	-5.56515	-2.13024	-9.5522	-3.38736	Down	Core-2/I-branching beta-1,6-N-acetylglucosaminyltransferase family protein	-	-	-	-	-	-	-	NA	NA
TraesCS1B02G440000	5.57	10.63	14.53	0	0	0	5.33	0.31	0.6	1.96	1.63	2.95	0	0.33	1.77	0.29	0	3.06	-7.08404	-2.04738	-2.08205	-3.44318	-3.47413	Down	Cucumber peeling cupredoxin [Aegilops tauschii]	-	-	-	-	GO:0016021//integral component of membrane;GO:0046658//anchored component of plasma membrane	GO:0009055//electron carrier activity	-	sp|P29602|CPC_CUCSA/4e-21/Cucumber peeling cupredoxin OS=Cucumis sativus OX=3659 PE=1 SV=3	NA
TraesCS1D02G417400	4.46	6.38	17.7	0	0	0	3.69	0	0.3	1.56	0.81	2.29	0	0	1.06	0	0	1.53	-6.9532	-2.20499	-2.12215	-3.80317	-4.24923	Down	Cucumber peeling cupredoxin [Aegilops tauschii]	-	-	-	-	GO:0016021//integral component of membrane;GO:0046658//anchored component of plasma membrane	GO:0009055//electron carrier activity	-	sp|P29602|CPC_CUCSA/3e-21/Cucumber peeling cupredoxin OS=Cucumis sativus OX=3659 PE=1 SV=3	NA
TraesCS3B02G765700LC	2.67	5.87	4.47	0.37	0.61	0.27	3.25	1.93	1.46	2.8	2.89	1.83	2.28	1.36	2.56	1.63	1.14	1.79	-1.02886	-1.91492	-1.20205	-3.73373	-1.42667	Down	Cyclin D2	-	-	-	-	-	-	-	sp|Q69QB8|CCD31_ORYSJ/6e-09/Cyclin-D3-1 OS=Oryza sativa subsp. japonica OX=39947 GN=CYCD3-1 PE=2 SV=2	NA
TraesCS1D02G390700	65.99	43.17	79.97	5.96	5.97	4.23	42.33	28.96	41.07	27.23	33.99	44.44	21.67	27.33	29.31	17.66	13.25	25.52	-1.25562	-2.24483	-1.07335	-4.01208	-1.74548	Down	Cysteine protease	-	-	-	-	-	GO:0003674//molecular_function;GO:0016787//hydrolase activity;GO:0003824//catalytic activity	GO:0044238//primary metabolic process;GO:0006629//lipid metabolic process;GO:0044710//single-organism metabolic process;GO:0008152//metabolic process;GO:0044699//single-organism process;GO:0071704//organic substance metabolic process;GO:0008150//biological_process	sp|Q9LM66|XCP2_ARATH/1e-43/Cysteine protease XCP2 OS=Arabidopsis thaliana OX=3702 GN=XCP2 PE=1 SV=2	NA
TraesCS2B02G573700	124.41	112.6	145.64	0	0.4	0	8.46	3.76	8.01	55.15	66.89	90.76	2.36	0.79	3.24	0.18	0.09	4.48	-10.1232	-4.31379	-1.30722	-6.04243	-4.95542	Down	Cysteine protease	-	-	-	-	GO:0016020//membrane	GO:0008234//cysteine-type peptidase activity	GO:0006508//proteolysis	sp|P80884|ANAN_ANACO/2e-90/Ananain OS=Ananas comosus OX=4615 GN=AN1 PE=1 SV=2	AF1946_2/5e-18/---
TraesCS2B02G072800	17.28	16.96	15.3	0.33	0.51	0.25	8.94	7.72	7.91	8.66	8.92	12.65	4.44	2.57	3.36	1.48	1.08	2.46	-6.06929	-1.38747	-1.14607	-2.65811	-3.89825	Down	Cysteine protease [Triticum urartu]	Cellular Processes	Transport and catabolism	ko04145//Phagosome(吞噬体）	K01365	GO:0005615//extracellular space;GO:0005764//lysosome;GO:0016020//membrane	GO:0004197//cysteine-type endopeptidase activity	GO:0051603//proteolysis involved in cellular protein catabolic process	sp|O23791|BROM1_ANACO/9e-79/Fruit bromelain OS=Ananas comosus OX=4615 PE=1 SV=1	AF1946_2/6e-11/---
TraesCS2D02G544800	17.5	20.36	27.58	0	0	0	0.65	0	0.08	11.27	11.17	12.52	0.09	0	0.09	0	0	0.41	-9.71579	-3.89043	-1.34641	-7.22026	-6.23256	Down	Cysteine protease [Triticum urartu]	Cellular Processes	Transport and catabolism	ko04145//Phagosome	K01365	GO:0016020//membrane	GO:0008234//cysteine-type peptidase activity	GO:0006508//proteolysis	sp|P80884|ANAN_ANACO/1e-90/Ananain OS=Ananas comosus OX=4615 GN=AN1 PE=1 SV=2	AF1946_2/3e-16/---
TraesCS6D02G067300	22.03	14.8	21.27	12.04	5.92	4.44	10.93	10.93	8.97	9.33	9.42	12.62	7.27	4.33	9.03	6.11	4.52	8.57	-1.9308	-1.3029	-1.32043	-1.8931	-2.2648	Down	Cysteine protease, putative	-	-	-	-	GO:0016021//integral component of membrane	-	-	sp|O23791|BROM1_ANACO/2e-08/Fruit bromelain OS=Ananas comosus OX=4615 PE=1 SV=1	NA
TraesCS3A02G002200	26.71	16.77	67.69	0	0	0	2.19	0	1.34	2.38	0	10.43	0	0	5.61	0	0	9.29	-6.81975	-3.33862	-2.21263	-3.64595	-3.8795	Down	Cysteine-rich protein	-	-	-	-	-	-	-	NA	NA
TraesCS2A02G216700	0.69	1.22	0.71	4.88	7.86	11.3	2.67	2.96	3.07	4.12	5.39	2.4	2.47	2.51	3.98	2.28	3.68	1.68	1.90976	1.0891	1.49535	2.78881	1.3876	Up	Cysteine-rich receptor kinase	Metabolism	Carbohydrate metabolism	ko00010//Glycolysis / Gluconeogenesis	K01568	-	GO:0005488//binding;GO:0003824//catalytic activity;GO:0003674//molecular_function	GO:0008152//metabolic process;GO:0008150//biological_process	sp|Q0D5R3|CRK6_ORYSJ/0.0/Cysteine-rich receptor-like protein kinase 6 OS=Oryza sativa subsp. japonica OX=39947 GN=CRK6 PE=1 SV=1	SPy1625_1/2e-21/---
novel_G001188	41.79	27.7	71.45	0	0	0	6.45	5.14	14.42	12.48	10.42	9.02	1.36	0.78	4.45	0	0	2.66	-9.30594	-2.45564	-2.421	-4.39801	-3.62255	Down	Cysteine-rich receptor-like protein kinase 10 [Triticum urartu]	-	-	-	-	-	-	-	sp|Q7XXN5|PHT3_ORYSJ/2e-18/Putrescine hydroxycinnamoyltransferase 3 OS=Oryza sativa subsp. japonica OX=39947 GN=PHT3 PE=1 SV=1	NA
TraesCS2A02G248600	1.92	3.16	3.02	0.19	0.32	0.38	1.09	0.44	0.4	1.29	1.09	1.13	0.27	0.32	0.11	0.19	0.19	1.02	-3.72198	-2.18069	-1.46973	-3.58206	-2.98417	Down	Cytidylate kinase	-	-	-	-	-	-	-	NA	NA
TraesCS2B02G268600	4.9	6.02	13.07	1	0.97	0.93	2.5	0.85	0.8	2.87	1.51	2.96	0.96	0.83	1.45	0.79	0.77	1.93	-1.96222	-3.20834	-2.80642	-3.46003	-3.28343	Down	Cytidylate kinase	-	-	-	-	-	-	-	NA	NA
TraesCS1A02G135900LC	4.94	1.33	8.13	0	0	0	0.08	0	0	0	0	0	0.93	0	2.9	0	0	0	-7.80158	-7.99637	-7.79567	-7.96536	-2.34763	Down	Cytochrome b	-	-	-	-	-	-	-	sp|P04165|CYB_MAIZE/0.0/Cytochrome b OS=Zea mays OX=4577 GN=MT-CYB PE=3 SV=2	RC0359/3e-149/---
TraesCS2D02G566900	18.75	26.63	51.99	0	0	0	15.21	1	3.25	13.52	7.49	9.76	1.21	0	3.41	0	0	8.41	-1.95142	-3.93217	-2.60039	-12.1118	-4.78275	Down	Cytochrome c	-	-	-	-	-	GO:0003824//catalytic activity;GO:0003674//molecular_function;GO:0016787//hydrolase activity	GO:0008150//biological_process;GO:0071704//organic substance metabolic process;GO:0044238//primary metabolic process;GO:0008152//metabolic process;GO:0019538//protein metabolic process;GO:0043170//macromolecule metabolic process	sp|P00070|CYC_HELAN/2e-71/Cytochrome c OS=Helianthus annuus OX=4232 GN=CYTC1 PE=1 SV=3	YJR048w/2e-44/---
TraesCS3A02G405000	140.45	118.52	247	3.92	4.05	1.15	66.35	67.76	115.52	84.72	71.46	116.47	38.56	29.3	50.97	27.48	13.03	34.95	-1.20453	-3.20692	-1.2888	-6.21881	-2.51285	Down	Cytochrome c [Triticum urartu]	Metabolism	Energy metabolism	ko00195//Photosynthesis	K08903	GO:0005622//intracellular;GO:0005623//cell;GO:0044424//intracellular part;GO:0016020//membrane;GO:0009579//thylakoid;GO:0044464//cell part;GO:0005575//cellular_component	GO:0016787//hydrolase activity;GO:0003674//molecular_function;GO:0003824//catalytic activity	GO:0008150//biological_process;GO:0008152//metabolic process	sp|Q0DI31|CYC_ORYSJ/6e-76/Cytochrome c OS=Oryza sativa subsp. japonica OX=39947 GN=CC-1 PE=1 SV=1	SPCC191.07/2e-43/---
TraesCS3B02G438700	683.71	687.61	1169.19	36.8	42.05	16.54	441.1	344.41	507.8	496.51	425.92	670.23	262.5	174.66	342.04	188.89	145.84	255.32	-1.68744	-2.84722	-1.54205	-5.41673	-2.50938	Down	Cytochrome c [Triticum urartu]	Metabolism	Energy metabolism	ko00195//Photosynthesis	K08903	GO:0005622//intracellular;GO:0005623//cell;GO:0044424//intracellular part;GO:0016020//membrane;GO:0009579//thylakoid;GO:0044464//cell part;GO:0005575//cellular_component	-	GO:0008150//biological_process;GO:0015979//photosynthesis;GO:0008152//metabolic process;GO:0009987//cellular process;GO:0044237//cellular metabolic process	sp|Q0DI31|CYC_ORYSJ/8e-77/Cytochrome c OS=Oryza sativa subsp. japonica OX=39947 GN=CC-1 PE=1 SV=1	SPCC191.07/5e-43/---
TraesCS3D02G400400	99.22	121.76	171.89	5.57	8.94	1.81	64.89	57.46	96.68	81.01	65.26	125.48	47.59	24.82	39.21	33.91	16.05	41.97	-5.25004	-1.2041	-1.10365	-2.3135	-2.81482	Down	Cytochrome c [Triticum urartu]	Metabolism	Energy metabolism	ko00195//Photosynthesis	K08903	GO:0005622//intracellular;GO:0005623//cell;GO:0044424//intracellular part;GO:0016020//membrane;GO:0009579//thylakoid;GO:0044464//cell part;GO:0005575//cellular_component	-	GO:0008150//biological_process;GO:0015979//photosynthesis;GO:0008152//metabolic process;GO:0009987//cellular process;GO:0044237//cellular metabolic process	sp|Q0DI31|CYC_ORYSJ/8e-77/Cytochrome c OS=Oryza sativa subsp. japonica OX=39947 GN=CC-1 PE=1 SV=1	SPCC191.07/5e-43/---
TraesCS3A02G458200	4.8	5.01	3.95	0.18	0.35	0.22	1.73	0.57	2.04	2.43	2.34	2.75	1.36	0.5	1.81	0.38	0.43	0.72	-1.10298	-3.56807	-1.8963	-4.51537	-2.2691	Down	Cytochrome c1, heme protein, mitochondrial	-	-	-	-	-	GO:0016787//hydrolase activity;GO:0003824//catalytic activity;GO:0003674//molecular_function	GO:0008152//metabolic process;GO:0008150//biological_process	sp|P25076|CY11_SOLTU/0.0/Cytochrome c1-1, heme protein, mitochondrial OS=Solanum tuberosum OX=4113 GN=CYCL PE=2 SV=1	YOR065w/4e-100/---
TraesCS3A02G061600	0	0.38	1.4	79.05	142.56	221.7	4.18	2.23	4.14	12.1	25.57	13.79	1.16	3.35	12.96	6.17	16.96	15.42	4.51523	3.92497	2.25552	7.44171	2.86532	Up	Cytochrome P450	-	-	-	-	-	-	-	sp|Q43257|C71C4_MAIZE/0.0/indole-2-monooxygenase OS=Zea mays OX=4577 GN=CYP71C4 PE=1 SV=1	all1361/1e-25/---
novel_G013727	42.03	20.77	48.36	0.7	0.87	0.26	8	5.66	9.9	13.94	11.48	12.62	3.66	1.35	6.2	1.05	1.15	5.08	-6.44805	-2.4388	-1.91076	-3.08166	-4.13871	Down	Cytochrome P450 71A1 [Triticum urartu]	-	-	-	-	-	-	-	sp|Q84ZL0|FH5_ORYSJ/7e-13/Formin-like protein 5 OS=Oryza sativa subsp. japonica OX=39947 GN=FH5 PE=2 SV=2	Rv3876/6e-08/---
TraesCS5B02G514200	1.42	0.8	2.96	0.25	0	0	0.34	0.19	0.07	0.23	0.64	0.61	0	0.07	0.29	0.25	0	0.32	-4.37668	-2.57602	-1.59856	-3.22434	-3.61087	Down	Cytochrome P450 71A4 [Aegilops tauschii]	-	-	-	-	GO:0016021//integral component of membrane	GO:0004497//monooxygenase activity;GO:0005506//iron ion binding;GO:0016705//oxidoreductase activity, acting on paired donors, with incorporation or reduction of molecular oxygen;GO:0020037//heme binding	GO:0055114//oxidation-reduction process	sp|P24465|C71A1_PERAE/8e-84/Cytochrome P450 71A1 OS=Persea americana OX=3435 GN=CYP71A1 PE=1 SV=2	BS_yetO_1/4e-25/---
novel_G011265	12.52	13.18	12.71	0.13	0.15	0	5.72	1.9	2.18	4.32	5.64	5.85	3.34	1.6	4.79	0.16	0.13	2.56	-7.08972	-2.17903	-1.64061	-2.28065	-3.53289	Down	Cytochrome P450 86A2 [Aegilops tauschii]	Metabolism;Organismal Systems	Lipid metabolism;Endocrine system	ko01100//Metabolic pathways;09103//Lipid metabolism;00140//Steroid hormone biosynthesis	K00512	GO:0016021//integral component of membrane	GO:0004497//monooxygenase activity;GO:0005506//iron ion binding;GO:0016705//oxidoreductase activity, acting on paired donors, with incorporation or reduction of molecular oxygen;GO:0020037//heme binding	GO:0055114//oxidation-reduction process	NA	NA
TraesCS3A02G505000	1.17	1.72	2.48	0	0	0	0.17	0	0.06	0.38	0.63	0.47	0.28	0	0.07	0	0.19	0.13	-6.83287	-3.31544	-1.75618	-3.49803	-4.20699	Down	Cytochrome P450 89A2 [Triticum urartu]	Metabolism;Organismal Systems	Lipid metabolism;Endocrine system	ko01100//Metabolic pathways;09103//Lipid metabolism;00140//Steroid hormone biosynthesis	K00512	GO:0016021//integral component of membrane	GO:0004497//monooxygenase activity;GO:0005506//iron ion binding;GO:0016705//oxidoreductase activity, acting on paired donors, with incorporation or reduction of molecular oxygen;GO:0020037//heme binding	GO:0055114//oxidation-reduction process	sp|Q42602|C89A2_ARATH/4e-106/Cytochrome P450 89A2 OS=Arabidopsis thaliana OX=3702 GN=CYP89A2 PE=2 SV=2	BH0579/1e-20/---
TraesCS5B02G408000	1.63	2.81	2.43	40.89	15.72	19.44	4.84	7.38	9.31	5.33	7.15	9.78	4.39	5.84	12.07	7.19	8.3	9.46	1.43165	1.40935	1.40202	3.14002	1.31127	Up	Cytochrome P450 allene oxide synthase	-	-	-	-	-	GO:0016787//hydrolase activity;GO:0003824//catalytic activity;GO:0030234//enzyme regulator activity;GO:0098772//molecular function regulator;GO:0003674//molecular_function	GO:0008152//metabolic process;GO:0008150//biological_process	sp|Q7Y0C8|C74A1_ORYSJ/0.0/Allene oxide synthase 1, chloroplastic OS=Oryza sativa subsp. japonica OX=39947 GN=CYP74A1 PE=2 SV=1	Rv0764c/2e-06/---
TraesCS4B02G241100	0.16	0.58	0.5	7.25	4.12	2.33	2.63	2.58	2.77	1.67	1.76	0.91	1.86	5.03	2.06	4.58	3.94	3.75	1.52374	2.83331	2.41628	3.12082	2.4426	Up	Cytochrome P450 family protein, expressed	-	-	-	-	-	-	-	sp|O81117|C94A1_VICSA/2e-142/Cytochrome P450 94A1 OS=Vicia sativa OX=3908 GN=CYP94A1 PE=2 SV=2	BH0579/2e-30/---
TraesCS5B02G364300	0.7	2.15	0.26	64.78	70.31	72.4	21.72	21.58	15.31	6.84	3.47	4.6	20.16	26.81	11.83	28.33	47.32	79.76	2.01553	5.2426	3.98925	5.69842	3.8578	Up	Cytochrome P450 family protein, expressed	-	-	-	-	-	-	-	sp|A0A140IL90|C96T1_NARAP/5e-106/Noroxomaritidine synthase OS=Narcissus aff. pseudonarcissus MK-2014 OX=1540222 GN=Cyp96T1 PE=1 SV=1	BH0579/2e-36/---
TraesCS4A02G358200	0.93	2.74	3.67	0	0	0	0.87	0	0.19	0.92	0.36	0.3	0.21	0.31	0.43	0.09	0.28	0.57	-6.65799	-2.2818	-1.81149	-2.78988	-3.27134	Down	Cytochrome P450, putative	-	-	-	-	-	GO:0005488;GO:0016491//oxidoreductase activity	-	sp|P37118|C71A2_SOLME/2e-106/Cytochrome P450 71A2 OS=Solanum melongena OX=4111 GN=CYP71A2 PE=2 SV=1	all1361/6e-10/---
TraesCS5B02G348600	19.02	14.97	13.09	0.51	0.22	0	1.41	1.27	2.05	9.95	7.46	11.75	0.65	0.48	0.37	0.19	0.54	0.4	-6.4181	-3.29208	-1.13011	-5.04958	-5.72879	Down	Cytokinin riboside 5'-monophosphate phosphoribohydrolase	-	-	-	-	-	GO:0016799//hydrolase activity, hydrolyzing N-glycosyl compounds	GO:0009691//cytokinin biosynthetic process	sp|B7E7M8|LOGL9_ORYSJ/2e-103/Probable cytokinin riboside 5'-monophosphate phosphoribohydrolase LOGL9 OS=Oryza sativa subsp. japonica OX=39947 GN=LOGL9 PE=2 SV=1	RSc2087/3e-61/---
TraesCS5B02G388700	64.76	37.87	48.48	9.71	6.1	4	31.29	28.67	29.86	21.29	23.64	33.28	23.46	22.18	27.15	21.63	10.52	24.17	-3.45914	-1.13455	-1.37436	-1.49578	-2.09059	Down	Cytokinin-O-glucosyltransferase 3 [Aegilops tauschii]	Metabolism	Metabolism of terpenoids and polyketides;Biosynthesis of secondary metabolites	ko01110//Biosynthesis of secondary metabolites;ko00908//Zeatin biosynthesis;ko00944//Flavone and flavonol biosynthesis	K13496	GO:0005739//mitochondrion	GO:0016758//transferase activity, transferring hexosyl groups	GO:0008152//metabolic process	sp|Q2V6J9|UFOG7_FRAAN/4e-104/UDP-glucose flavonoid 3-O-glucosyltransferase 7 OS=Fragaria ananassa OX=3747 GN=GT7 PE=1 SV=1	NA
TraesCS7B02G325100	63.35	40.89	58.91	18.42	15.36	17.27	21.03	13.81	16.15	19.57	17.39	38.46	11.71	6.11	19.06	7.4	5.21	14.17	-2.33125	-2.01572	-1.52301	-2.49595	-3.26435	Down	Damaged dna-binding 2, putative isoform 1	-	-	-	-	-	-	-	NA	NA
TraesCS7D02G416800	58.17	29.93	54.38	12.51	10.13	8.75	18.54	13.31	19.89	12.37	13.15	23.99	6.31	8.34	11.48	3.21	7.25	17.31	-2.83373	-1.76772	-1.88	-2.80025	-2.97169	Down	Damaged dna-binding 2, putative isoform 1	-	-	-	-	-	-	-	NA	NA
TraesCSU02G077500	48.2	43.94	54.89	3.15	1.89	0	17	15.81	24.74	15.32	22.72	19.14	12.11	9.05	11.94	10.18	3.92	14.78	-5.30835	-1.65732	-1.88994	-2.61548	-3.02896	Down	DDE family endonuclease	-	-	-	-	-	-	-	NA	NA
TraesCS2A02G049000	761.08	525.51	1324.75	0	0	0	291.93	37.63	136.03	250.79	187.23	388.04	45.8	0.69	103.36	0.55	0	160.72	-2.2844	-4.60829	-2.93569	-13.7977	-4.72985	Down	Defensin	-	-	-	-	-	GO:0003674//molecular_function;GO:0003824//catalytic activity	GO:0008152//metabolic process;GO:0008150//biological_process	sp|O65740|DEF2_CAPAN/2e-20/Defensin J1-2 OS=Capsicum annuum OX=4072 PE=1 SV=1	NA
TraesCS2D02G047900	349.18	164.26	546.47	0	0	0	33.85	38.6	82.53	77.17	0	72.11	0	0	0	0	0	80.82	-3.68484	-4.48432	-3.66062	-6.88316	-6.74834	Down	Defensin	-	-	-	-	-	GO:0016787//hydrolase activity;GO:0003824//catalytic activity;GO:0003674//molecular_function	GO:0009056//catabolic process;GO:0071704//organic substance metabolic process;GO:0005975//carbohydrate metabolic process;GO:0008152//metabolic process;GO:0008150//biological_process;GO:0044238//primary metabolic process	sp|O65740|DEF2_CAPAN/3e-21/Defensin J1-2 OS=Capsicum annuum OX=4072 PE=1 SV=1	NA
TraesCS3A02G349300	14.54	13.7	55.57	0	0	0	3.07	0	3.59	6.9	3.84	4.86	0	0	2.62	0	0	8.54	-6.07668	-2.4059	-1.89023	-3.50561	-3.52564	Down	Defensin	-	-	-	-	-	-	-	NA	NA
TraesCS5A02G330100	61.19	71.7	104.35	0	2.98	0	22.23	12.43	25.96	29.87	32.62	30.99	13.16	9.59	28.44	7.11	2.55	13.17	-6.6781	-2.20807	-2.01257	-2.67501	-4.05023	Down	Defensin	-	-	-	-	-	-	GO:0006952//defense response	sp|A4L7R7|DEF1_PINSY/3e-09/Defensin-1 OS=Pinus sylvestris OX=3349 GN=Def1 PE=1 SV=1	NA
TraesCS2A02G048900	467.4	474.08	583.19	0	0	0	193.63	98.37	178.79	293.14	289.44	317.05	72.43	14.86	125.1	6.81	0.28	81.7	-12.1857	-2.01097	-1.33882	-2.64976	-3.25616	Down	defensin [Triticum aestivum]	-	-	-	-	-	-	GO:0031640//killing of cells of other organism;GO:0050832//defense response to fungus	sp|P20346|DF322_SOLTU/6e-22/Defensin-like protein P322 OS=Solanum tuberosum OX=4113 PE=2 SV=1	NA
TraesCS2B02G062000	30.33	16.89	28.66	0	0	0	7.86	0	2.23	4.52	0	9.29	0	0	6.69	0	0	0	-5.69395	-2.15453	-1.69033	-2.81977	-4.90042	Down	defensin [Triticum aestivum]	-	-	-	-	-	-	GO:0031640//killing of cells of other organism;GO:0050832//defense response to fungus	sp|O65740|DEF2_CAPAN/3e-21/Defensin J1-2 OS=Capsicum annuum OX=4072 PE=1 SV=1	NA
TraesCS1A02G050800	65.61	50.53	71.09	21.06	19.02	14.67	30.47	46.82	40.31	29.29	22.99	25.54	34.57	35.31	35.66	22.72	17.85	23.54	-2.42664	-1.08886	-1.74841	-1.33594	-2.25584	Down	defensin precursor [Triticum turgidum subsp. durum]	-	-	-	-	-	-	GO:0031640//killing of cells of other organism;GO:0050832//defense response to fungus	sp|Q6K209|CAL1_ORYSJ/2e-33/Defensin-like protein CAL1 OS=Oryza sativa subsp. japonica OX=39947 GN=CAL1 PE=1 SV=1	NA
TraesCS6D02G116400	16.3	14.76	25.68	0	0	0	4.03	2.5	7.31	6.6	5.41	7.6	2.46	0.29	3.78	0	0	1.37	-8.03732	-2.07922	-1.8388	-3.21144	-5.50872	Down	Defensin protein	-	-	-	-	-	-	GO:0006952//defense response	sp|Q41914|DEF04_ARATH/1e-07/Defensin-like protein 4 OS=Arabidopsis thaliana OX=3702 GN=PDF2.1 PE=2 SV=2	NA
TraesCS1B02G067000	77.08	52.12	89.5	8.73	5.52	0.67	20.85	38.82	38.75	12.38	9.53	19.13	24.31	28.79	27.25	19.87	11.71	13.22	-2.71663	-2.75504	-1.43001	-4.23506	-1.86541	Down	Defensin-like protein	-	-	-	-	GO:0005575//cellular_component;GO:0016020//membrane	-	-	sp|Q6K209|CAL1_ORYSJ/9e-35/Defensin-like protein CAL1 OS=Oryza sativa subsp. japonica OX=39947 GN=CAL1 PE=1 SV=1	NA
TraesCS2A02G587800	33.6	41.54	76.68	3.56	0.27	0.73	29.16	8.51	14.3	17.59	15.66	20.7	3.84	3.21	7.83	1.85	0.51	8.59	-5.39491	-1.82893	-1.88487	-3.62025	-3.7991	Down	defensin-like protein	-	-	-	-	-	-	-	NA	NA
TraesCS2B02G595400	38.34	33.18	109.34	0.7	0.27	0.72	26.68	13.09	12.89	19.32	15.3	25.37	4.25	1.83	10.1	3.27	0.48	14.39	-7.06813	-2.07204	-1.90843	-3.00022	-3.2625	Down	defensin-like protein	-	-	-	-	-	-	-	NA	NA
TraesCS2D02G565400	36.4	44.32	87.2	0.49	1.53	0.15	25.17	7.18	11.28	15.3	16.53	22.82	3.67	2.42	6.97	3.7	1.03	14	-6.81158	-2.17825	-1.96857	-3.88291	-3.30009	Down	defensin-like protein	-	-	-	-	-	-	-	NA	NA
TraesCS2D02G047800	21.14	37.13	22.14	0	0	0	0	0	5.85	0	0	8	12.77	4.79	8.63	0	0	2.34	-5.9124	-2.27915	-1.95898	-1.93624	-4.5082	Down	Defensin-like protein P322 [Aegilops tauschii]	-	-	-	-	-	-	GO:0031640//killing of cells of other organism;GO:0050832//defense response to fungus	sp|P20346|DF322_SOLTU/5e-22/Defensin-like protein P322 OS=Solanum tuberosum OX=4113 PE=2 SV=1	NA
TraesCS4A02G013600	6.88	5.2	8.08	0.4	0.45	0.13	2	3.3	2.35	3.37	2.26	4.49	2.15	0.74	2.66	0.67	0.14	1.37	-4.80256	-1.64437	-1.29614	-2.13455	-3.67802	Down	Dehydration responsive element binding transcription factor	-	-	-	-	GO:0005634//nucleus	GO:0003700//transcription factor activity, sequence-specific DNA binding;GO:0043565//sequence-specific DNA binding;GO:0044212//transcription regulatory region DNA binding	GO:0045893//positive regulation of transcription, DNA-templated	sp|Q10R18|DRE2E_ORYSJ/3e-119/Dehydration-responsive element-binding protein 2E OS=Oryza sativa subsp. japonica OX=39947 GN=DREB2E PE=2 SV=1	NA
TraesCS5D02G563000	5.59	4.47	5.39	0	0.05	0	3.1	1.13	1.31	2.5	2.5	2.91	1.11	0.42	1.68	0.14	0.1	1.62	-7.74081	-1.74015	-1.34579	-2.50764	-3.05182	Down	dentin sialophosphoprotein	-	-	-	-	GO:0016021//integral component of membrane	-	-	NA	NA
TraesCS7A02G551600LC	13.87	14.13	31.02	0	0	0	7.71	0.84	4.11	5.96	4.66	6.39	1.92	0	2.92	0	0	4.42	-2.11759	-4.15533	-2.51578	-10.4884	-4.03861	Down	Diacylglycerol kinase	-	-	-	-	-	-	-	sp|Q9C5E5|DGK5_ARATH/2e-127/Diacylglycerol kinase 5 OS=Arabidopsis thaliana OX=3702 GN=DGK5 PE=2 SV=1	NA
TraesCS7A02G551800LC	17.45	16.65	24.25	0	0	0	8.85	0.8	1.63	10.27	6.05	9.07	0.25	0.55	2.8	0	0	5.61	-1.50658	-3.77761	-2.66274	-10.5062	-4.48967	Down	Diacylglycerol kinase	-	-	-	-	-	-	-	sp|Q9C5E5|DGK5_ARATH/1e-87/Diacylglycerol kinase 5 OS=Arabidopsis thaliana OX=3702 GN=DGK5 PE=2 SV=1	NA
TraesCS7D02G387000	31.71	40.5	37.03	0	0	0	13.35	0.48	2.56	21.48	14.98	15.34	5.48	0.55	3.46	0	0	4.19	-1.63773	-5.16263	-3.17727	-9.48644	-4.00498	Down	Diacylglycerol kinase	-	-	-	-	-	GO:0003700//transcription factor activity, sequence-specific DNA binding;GO:0003676//nucleic acid binding;GO:0001071//nucleic acid binding transcription factor activity;GO:0003677//DNA binding;GO:1901363//heterocyclic compound binding;GO:0003674//molecular_function;GO:0097159//organic cyclic compound binding;GO:0005488//binding	GO:1901360//organic cyclic compound metabolic process;GO:0044237//cellular metabolic process;GO:0046483//heterocycle metabolic process;GO:0006807//nitrogen compound metabolic process;GO:0008152//metabolic process;GO:0009058//biosynthetic process;GO:0009987//cellular process;GO:0071704//organic substance metabolic process;GO:0044238//primary metabolic process;GO:0006139//nucleobase-containing comp…	sp|Q9C5E5|DGK5_ARATH/0.0/Diacylglycerol kinase 5 OS=Arabidopsis thaliana OX=3702 GN=DGK5 PE=2 SV=1	NA
TraesCS1D02G165900	45.15	54.39	117.87	0.31	0.74	0.44	32.25	11.39	27.02	22.85	23.44	30.4	7.65	1.5	14.3	0.96	0.78	16.21	-1.8472	-4.04251	-1.91274	-7.60978	-3.64628	Down	Disease resistance protein (CC-NBS-LRR class) family	-	-	-	-	-	GO:0003674//molecular_function;GO:0005488//binding	-	NA	NA
TraesCS7A02G038800	3.25	3.8	4.88	0.72	0.69	0.8	1.25	1.2	1.27	2.79	2.7	1.97	0.78	1.1	0.94	0.72	0.54	1.11	-3.02937	-1.94624	-1.08988	-2.43366	-2.94223	Down	Disease resistance protein RPP13 [Triticum urartu]	Organismal Systems	Environmental adaptation	ko04626//Plant-pathogen interaction	K13457	-	GO:0043531//ADP binding	-	sp|Q9M667|RPP13_ARATH/2e-43/Disease resistance protein RPP13 OS=Arabidopsis thaliana OX=3702 GN=RPP13 PE=2 SV=2	NA
TraesCS6A02G403800	6.77	5.17	5.06	1	1	1.69	1.89	2.05	1.14	2.62	2.69	3.55	1.49	1.43	2.68	1.39	0.71	1.02	-2.7782	-1.96488	-1.2641	-1.89471	-2.99347	Down	Divinyl reductase	Metabolism	Biosynthesis of secondary metabolites;Metabolism of cofactors and vitamins	ko01100//Metabolic pathways;ko01110//Biosynthesis of secondary metabolites;ko00860//Porphyrin and chlorophyll metabolism	K19073	GO:0009534//chloroplast thylakoid;GO:0009941//chloroplast envelope;GO:0016020//membrane	GO:0033728//divinyl chlorophyllide a 8-vinyl-reductase activity;GO:0051744//3,8-divinyl protochlorophyllide a 8-vinyl reductase activity	GO:0015995//chlorophyll biosynthetic process;GO:0055114//oxidation-reduction process	sp|Q10LH0|DCVR_ORYSJ/0.0/Divinyl chlorophyllide a 8-vinyl-reductase, chloroplastic OS=Oryza sativa subsp. japonica OX=39947 GN=DVR PE=3 SV=1	all5305/2e-16/---
TraesCS6B02G393500	0.96	1.1	0.93	6.32	8.96	5.74	4.07	6.57	3.7	2.54	2.15	2.41	5.31	8.97	5.85	9.45	7.79	7.15	1.01907	2.60105	2.02246	2.43211	2.38095	Up	DNA helicase	Metabolism	Nucleotide metabolism;Metabolism of other amino acids	ko00230//Purine metabolism;ko00240//Pyrimidine metabolism;ko00480//Glutathione metabolism	K10807	-	GO:0036094//small molecule binding;GO:1901363//heterocyclic compound binding;GO:0000166//nucleotide binding;GO:0003674//molecular_function;GO:1901265//nucleoside phosphate binding;GO:0003824//catalytic activity;GO:0097159//organic cyclic compound binding;GO:0005488//binding	GO:0009987//cellular process;GO:0071704//organic substance metabolic process;GO:0006139//nucleobase-containing compound metabolic process;GO:0008152//metabolic process;GO:0006725//cellular aromatic compound metabolic process;GO:0044238//primary metabolic process;GO:0090304//nucleic acid metabolic process;GO:1901360//organic cyclic compound metabolic process;GO:0008150//biological_process;GO:00090…	sp|Q6KAJ4|MCM5_ORYSJ/0.0/DNA replication licensing factor MCM5 OS=Oryza sativa subsp. japonica OX=39947 GN=MCM5 PE=2 SV=1	SPAC3F10.01/0.0/---
TraesCS4A02G341200	43.52	20.08	31.57	0	0	0	9.28	6.32	5.06	5.6	4.98	14.08	6.84	2.15	5.57	0	0	4.07	-7.58888	-2.3777	-2.05269	-2.97949	-4.77811	Down	DNA helicase INO80-like protein	-	-	-	-	-	-	-	NA	NA
TraesCS5B02G470600	3.95	3.01	3.93	0.55	0.7	0.94	1.6	1.21	1.15	1.27	1.5	1.95	1.63	0.44	1.1	0.87	0.56	1.68	-2.90728	-1.69007	-1.44383	-2.08518	-2.39143	Down	DNA-Binding protein [Triticum aestivum]//gi|469056|gb|AAA17488.1|/1.8e-126/DNA-Binding protein [Triticum aestivum]	-	-	-	-	GO:0005634//nucleus	GO:0003700//transcription factor activity, sequence-specific DNA binding;GO:0043565//sequence-specific DNA binding	GO:0006355//regulation of transcription, DNA-templated;GO:0009738//abscisic acid-activated signaling pathway	sp|P25032|EMBP1_WHEAT/9e-180/DNA-binding protein EMBP-1 OS=Triticum aestivum OX=4565 PE=1 SV=1	NA
TraesCS4B02G123000	2.76	1.68	6.52	0.19	0.37	0	0.92	1.05	1.22	0.66	0.9	0.72	0.19	0.41	0.25	0	0.58	1.04	-2.60907	-3.20892	-2.06867	-4.60426	-4.02607	Down	DNA-directed RNA polymerase subunit beta	-	-	-	-	-	GO:0003824//catalytic activity;GO:0005488//binding;GO:0016787//hydrolase activity;GO:0003674//molecular_function	GO:0044260//cellular macromolecule metabolic process;GO:0009987//cellular process;GO:0008152//metabolic process;GO:0044237//cellular metabolic process;GO:0019538//protein metabolic process;GO:0044238//primary metabolic process;GO:0044267//cellular protein metabolic process;GO:0071704//organic substance metabolic process;GO:0036211//protein modification process;GO:0043170//macromolecule metabolic …	NA	NA
TraesCS3A02G438800	1.05	0.81	1.97	0.13	0.31	0.56	0.31	0.18	0.22	0.44	0.44	0.12	0.19	0	0.43	0.18	0.2	0.24	-2.20804	-3.01925	-2.66345	-2.32572	-3.00908	Down	Dual specificity mitogen-activated protein kinase kinase 4	-	-	-	-	-	-	-	NA	NA
TraesCS7A02G533600	8.29	7.8	12.48	0	0	0	3.33	0.77	1.38	5.06	4.98	4.47	1.3	0.17	2.15	0.02	0.06	2.25	-1.22643	-3.99862	-2.62804	-11.648	-3.34327	Down	Dual specificity phosphatase family protein	-	-	-	-	-	GO:0097159//organic cyclic compound binding;GO:1901363//heterocyclic compound binding;GO:0044877//macromolecular complex binding;GO:0003677//DNA binding;GO:0003682//chromatin binding;GO:0005488//binding;GO:0003674//molecular_function;GO:0003676//nucleic acid binding	-	sp|Q75QN6|DPHS1_ARATH/0.0/Dual specificity protein phosphatase PHS1 OS=Arabidopsis thaliana OX=3702 GN=PHS1 PE=1 SV=1	SPBC17A3.06/6e-08/---
TraesCS7B02G450800	8.68	5.96	10.65	0	0	0	3.78	0.91	1.9	4.72	3.84	4.87	1.23	0.23	2.77	0.16	0	1.75	-1.16251	-4.10464	-2.19982	-11.0939	-2.94919	Down	Dual specificity phosphatase family protein	-	-	-	-	-	-	-	sp|Q75QN6|DPHS1_ARATH/0.0/Dual specificity protein phosphatase PHS1 OS=Arabidopsis thaliana OX=3702 GN=PHS1 PE=1 SV=1	SPBC17A3.06/3e-08/---
TraesCS7D02G521000	10.84	9.97	12.53	0	0	0	4.29	0.61	1.81	7.03	5.22	5.59	1.07	0.29	2.07	0.09	0	2.21	-1.13721	-4.21583	-2.55305	-11.9344	-3.63948	Down	Dual specificity phosphatase family protein	-	-	-	-	-	-	-	sp|Q75QN6|DPHS1_ARATH/0.0/Dual specificity protein phosphatase PHS1 OS=Arabidopsis thaliana OX=3702 GN=PHS1 PE=1 SV=1	SPBC17A3.06/1e-07/---
TraesCS3A02G149800	18.35	19.21	28.16	3.48	4.77	5.81	13.11	7.86	9.13	12.45	11.54	17.64	7.75	6.11	7.52	7.31	8.13	10.44	-1.05364	-1.84357	-1.45201	-2.69609	-2.06085	Down	Dual specificity protein phosphatase	-	-	-	-	-	GO:0003674//molecular_function;GO:0016787//hydrolase activity;GO:0003824//catalytic activity	GO:0044238//primary metabolic process;GO:0071704//organic substance metabolic process;GO:0008152//metabolic process;GO:0005975//carbohydrate metabolic process;GO:0008150//biological_process	sp|Q9ZR37|DUS1_ARATH/4e-63/Dual specificity protein phosphatase 1 OS=Arabidopsis thaliana OX=3702 GN=DSPTP1 PE=1 SV=1	YIR026c/5e-19/---
TraesCS2A02G267900	45.04	25.37	56.29	5.05	4.54	4.37	18.97	8.25	11.74	18.87	13.66	16.71	8.82	5.77	10.61	5.21	2.06	10.09	-1.68018	-3.31279	-1.98578	-3.60287	-2.75853	Down	DUF1005 family protein	-	-	-	-	GO:0016020//membrane;GO:0005575//cellular_component	GO:0003674//molecular_function;GO:0005215//transporter activity	GO:0051234//establishment of localization;GO:0006810//transport;GO:0009987//cellular process;GO:0008150//biological_process;GO:0051179//localization	NA	NA
TraesCS2B02G268300	17.46	8.41	16.61	4.82	3.29	3.65	10.25	5.58	6.85	6.5	7.03	8.63	5	3.21	4.66	2.62	1.78	4.4	-2.46805	-1.2716	-1.34589	-2.14905	-2.9266	Down	DUF1005 family protein	-	-	-	-	-	-	-	NA	NA
TraesCS2D02G256200	25.61	13.33	31.06	4.83	2.14	2.49	11.45	5.61	9.68	9.02	8.66	12.73	5.97	2.86	5.9	2.87	1.54	6.32	-3.44109	-1.68483	-1.58355	-2.62845	-3.33811	Down	DUF1005 family protein	-	-	-	-	-	-	-	NA	NA
TraesCS2A02G269500	685.2	467.97	840.95	2.89	2.7	0.16	442.6	204.38	314.26	319.42	326.38	413.1	133.06	63.88	237.69	22.46	6.4	162.89	-8.7692	-1.4296	-1.41751	-2.2836	-3.31344	Down	DUF1685 family protein	-	-	-	-	-	-	-	NA	NA
TraesCS2B02G288200	622.93	470.66	939.68	0.42	0.94	0	388.32	153.39	277.28	310.48	327.41	390.7	106	45.05	248.22	20.64	4.99	144.86	-1.27183	-3.99271	-1.5785	-10.9528	-2.73562	Down	DUF1685 family protein	-	-	-	-	-	-	-	NA	NA
TraesCS2D02G268500	536.47	411.14	691.94	3.96	1.94	0.46	345.67	173.51	244.18	265.76	270.31	340.09	126.43	62.24	193.99	27	7.88	132.04	-8.28265	-1.4727	-1.38089	-2.25503	-3.36331	Down	DUF1685 family protein	-	-	-	-	-	-	-	NA	NA
TraesCS2A02G155300	17.2	15.2	21.27	13.81	6.18	4.71	5.6	9.59	11.15	10.23	9.62	11.75	5.43	6.26	8.29	4.83	3.72	9.42	-1.66563	-1.33266	-1.21779	-1.83258	-2.23793	Down	DUF1997 family protein	Organismal Systems	Environmental adaptation	ko04626//Plant-pathogen interaction	K09422	-	-	-	NA	NA
TraesCS2B02G180400	7.06	7.09	5.37	2.38	0.84	1.4	3.22	3	3.93	2.71	2.93	4.67	1.86	1.55	1.77	0.97	1.21	2.98	-2.53598	-1.20134	-1.22712	-2.22429	-2.45884	Down	DUF1997 family protein	Organismal Systems	Environmental adaptation	ko04626//Plant-pathogen interaction	K09422	-	-	-	NA	NA
TraesCS5D02G509000	190.5	67.36	313.86	29.18	0	0	65.08	77.29	19.32	117.57	38.03	47.34	35.41	0	0	30.38	77.86	39.63	-2.86545	-2.79603	-2.67373	-4.46829	-4.35499	Down	DUF3511 domain protein	-	-	-	-	-	-	-	NA	NA
TraesCS7B02G412600	22.6	20.05	41.28	0.88	1.15	0.41	10.93	7.24	13.79	14.22	9.52	12.89	7.32	5.43	8.52	3.31	2.97	6.53	-1.50624	-3.16605	-1.66185	-5.52103	-2.39835	Down	DUF3511 domain protein	Metabolism	Carbohydrate metabolism	ko00500//Starch and sucrose metabolism;ko00040//Pentose and glucuronate interconversions	K01213	-	GO:0016787//hydrolase activity;GO:0003824//catalytic activity;GO:0003674//molecular_function	GO:0005975//carbohydrate metabolic process;GO:0008152//metabolic process;GO:0008150//biological_process;GO:0071704//organic substance metabolic process;GO:0044238//primary metabolic process	NA	NA
TraesCS7D02G492700	29.41	29.39	50.77	0.72	1.26	0.75	14.85	9.32	18.15	11.36	13.95	21.7	7.7	5.7	11.9	4.37	7.54	8.38	-5.83314	-1.64428	-1.63538	-2.49935	-3.10359	Down	DUF3511 domain protein	-	-	-	-	-	-	-	NA	NA
TraesCS6A02G161700	16.22	15.36	24.17	1.14	1.16	0.61	10.61	5.45	6.54	6.3	6.92	9.12	5.21	2.89	4.27	5.92	3.63	7.39	-4.83329	-1.64151	-1.69656	-2.58004	-2.39057	Down	DUF868 family protein	-	-	-	-	-	-	-	NA	NA
TraesCS6B02G189500	7.54	5.71	14.34	0.53	0.39	0	5.24	0.99	1.84	3.73	1.81	3.14	0.51	0.49	1.03	1.5	0.99	4.77	-5.29223	-1.91072	-1.86633	-3.83378	-2.54974	Down	DUF868 family protein (DUF868) [Triticum aestivum]	-	-	-	-	-	-	-	NA	NA
TraesCS6D02G150500	11.59	12.75	27.8	1.36	0.71	0.08	11.48	2.93	3.15	5.73	3.65	7.02	1.73	0.88	2.32	1.67	2.1	6.49	-4.98625	-1.80979	-1.92722	-3.61467	-2.96074	Down	DUF868 family protein (DUF868) [Triticum aestivum]	-	-	-	-	-	-	-	NA	NA
TraesCS2B02G212600	23.59	20.61	16.72	4.92	3.9	1.8	13.34	12.16	8.29	12.7	14.15	11.64	11.23	11.95	12.36	9.35	5.36	8.81	-3.035	-1.23701	-1.10457	-1.20027	-2.00035	Down	DUF936 family protein	-	-	-	-	GO:0009536//plastid	-	-	NA	NA
TraesCS3A02G158000	77.44	81.51	110.15	8.4	9.86	7.73	59.94	21.65	28.86	42.2	43.7	58.87	20.97	13.72	27.03	9.08	6.6	28.67	-4.01309	-1.63215	-1.37257	-2.51846	-3.21752	Down	E3 ubiquitin-protein ligase	Genetic Information Processing	Folding, sorting and degradation	ko04120//Ubiquitin mediated proteolysis	K04506	GO:0005634//nucleus;GO:0005737//cytoplasm	GO:0008270//zinc ion binding;GO:0016874//ligase activity;GO:0061630//ubiquitin protein ligase activity	GO:0006915//apoptotic process;GO:0007275//multicellular organism development;GO:0043161//proteasome-mediated ubiquitin-dependent protein catabolic process	sp|Q84JL3|SINA3_ARATH/0.0/E3 ubiquitin-protein ligase SINAT3 OS=Arabidopsis thaliana OX=3702 GN=SINAT3 PE=1 SV=1	NA
TraesCS3B02G185000	82.52	109.83	129.47	8.36	5.48	3.7	59.35	27.91	33.2	72.59	54.63	65.78	18.3	15.39	32.48	6.91	4.91	36.84	-4.71954	-1.75643	-1.20729	-2.61142	-3.01103	Down	E3 ubiquitin-protein ligase	Genetic Information Processing	Folding, sorting and degradation	ko04120//Ubiquitin mediated proteolysis	K04506	GO:0005634//nucleus;GO:0005737//cytoplasm	GO:0008270//zinc ion binding;GO:0016874//ligase activity;GO:0061630//ubiquitin protein ligase activity	GO:0006915//apoptotic process;GO:0007275//multicellular organism development;GO:0043161//proteasome-mediated ubiquitin-dependent protein catabolic process	sp|Q84JL3|SINA3_ARATH/0.0/E3 ubiquitin-protein ligase SINAT3 OS=Arabidopsis thaliana OX=3702 GN=SINAT3 PE=1 SV=1	NA
TraesCS3B02G336200	44.31	31.21	49.32	0	0	0	12.49	8.96	14.95	8.69	10.72	11.78	4.61	2.76	9.6	1	1.36	5.98	-9.61049	-2.0407	-2.34745	-3.12354	-4.41955	Down	E3 ubiquitin-protein ligase	Genetic Information Processing	Folding, sorting and degradation	ko04141//Protein processing in endoplasmic reticulum	K10666	GO:0016021//integral component of membrane	GO:0008270//zinc ion binding	-	sp|Q8GUK7|RMA3_ARATH/6e-29/E3 ubiquitin-protein ligase RMA3 OS=Arabidopsis thaliana OX=3702 GN=RMA3 PE=1 SV=1	ECU11g1130/4e-08/---
TraesCS3D02G165600	97.1	139.04	179.18	8.71	7.65	5.69	70.44	41.36	49.71	85.24	66.85	83.12	30.33	22.44	42.79	15.42	7.03	46.02	-4.8113	-1.70775	-1.27947	-2.48665	-2.98615	Down	E3 ubiquitin-protein ligase	Genetic Information Processing	Folding, sorting and degradation	ko04120//Ubiquitin mediated proteolysis	K04506	GO:0005634//nucleus;GO:0005737//cytoplasm	GO:0008270//zinc ion binding;GO:0016874//ligase activity;GO:0061630//ubiquitin protein ligase activity	GO:0006915//apoptotic process;GO:0007275//multicellular organism development;GO:0043161//proteasome-mediated ubiquitin-dependent protein catabolic process	sp|Q84JL3|SINA3_ARATH/0.0/E3 ubiquitin-protein ligase SINAT3 OS=Arabidopsis thaliana OX=3702 GN=SINAT3 PE=1 SV=1	NA
TraesCS3D02G301500	38.97	35.3	60.17	0.28	0.32	0	13.23	7.84	15.77	15.33	13.41	15.46	4.55	2.81	9.93	1.55	1.01	7.66	-8.03454	-2.10226	-2.00354	-3.19039	-3.90539	Down	E3 ubiquitin-protein ligase	Genetic Information Processing	Folding, sorting and degradation	ko04141//Protein processing in endoplasmic reticulum	K10666	GO:0016021//integral component of membrane	GO:0008270//zinc ion binding	-	sp|Q8GUK7|RMA3_ARATH/5e-29/E3 ubiquitin-protein ligase RMA3 OS=Arabidopsis thaliana OX=3702 GN=RMA3 PE=1 SV=1	ECU11g1130/1e-07/---
TraesCS3D02G408900	2.75	4.52	3.53	14.91	20	21	10.45	8.35	8.83	15.38	15.94	13.44	9.15	7.92	12.49	9.22	13.99	8.61	1.77765	1.10433	1.10177	1.96832	1.06933	Up	E3 ubiquitin-protein ligase RGLG2	-	-	-	-	-	GO:0005515//protein binding;GO:0005488//binding;GO:0003674//molecular_function	-	sp|Q9LY87|RGLG2_ARATH/0.0/E3 ubiquitin-protein ligase RGLG2 OS=Arabidopsis thaliana OX=3702 GN=RGLG2 PE=1 SV=1	NA
novel_G010566	6.98	6.43	11.03	0	0	0	2.73	0.6	1.84	1.48	2.46	1.36	0.19	0	1.38	0	0	0.6	-8.38857	-2.28816	-2.37334	-2.42343	-4.08822	Down	E3 ubiquitin-protein ligase SINA-like protein 4 [Aegilops tauschii]	Genetic Information Processing	Folding, sorting and degradation	ko04120//Ubiquitin mediated proteolysis	K04506	-	-	-	sp|Q84K34|SIL10_ARATH/5e-09/E3 ubiquitin-protein ligase SINA-like 10 OS=Arabidopsis thaliana OX=3702 GN=At5g37930 PE=2 SV=1	NA
TraesCS1A02G410200	44.43	50.01	75.54	5.26	4.06	1.93	32.88	6.91	13.57	24.28	17.17	25.89	5.83	2.99	11.31	3	1.66	18.21	-4.47877	-1.90692	-1.75054	-3.3037	-3.07676	Down	Early nodulin-like protein 1	-	-	-	-	GO:0016021//integral component of membrane;GO:0046658//anchored component of plasma membrane	GO:0009055//electron carrier activity	-	sp|P29602|CPC_CUCSA/4e-21/Cucumber peeling cupredoxin OS=Cucumis sativus OX=3659 PE=1 SV=3	NA
TraesCS4A02G315400	77.69	84.18	99.36	3.04	6.63	1.07	68.09	50.13	49.79	49.2	44.34	70.94	39.25	25.88	31.96	25.25	18.27	38.98	-5.20178	-1.05947	-1.1575	-1.90823	-2.33941	Down	Early nodulin-like protein 1 [Aegilops tauschii]	Genetic Information Processing	Transcription	ko01100//Metabolic pathways;ko00230//Purine metabolism;ko00240//Pyrimidine metabolism;ko03020//RNA polymerase	K03006	GO:0016021//integral component of membrane	GO:0009055//electron carrier activity	-	sp|Q9SK27|ENL1_ARATH/3e-29/Early nodulin-like protein 1 OS=Arabidopsis thaliana OX=3702 GN=At2g25060 PE=2 SV=2	NA
TraesCS5D02G550600	76.03	81.09	91.27	5.63	2.87	1.1	68.11	45.2	51.16	58.86	43.88	80.47	40.16	23.49	37.49	26.71	18.44	36.5	-5.16878	-1.03784	-1.0134	-1.79902	-2.31309	Down	Early nodulin-like protein 1 [Aegilops tauschii]	Genetic Information Processing	Transcription	ko01100//Metabolic pathways;ko00230//Purine metabolism;ko00240//Pyrimidine metabolism;ko03020//RNA polymerase	K03006	GO:0016021//integral component of membrane	GO:0009055//electron carrier activity	-	sp|Q9SK27|ENL1_ARATH/7e-29/Early nodulin-like protein 1 OS=Arabidopsis thaliana OX=3702 GN=At2g25060 PE=2 SV=2	NA
TraesCS2A02G379700	16.65	15.08	26.13	7.68	2.81	3.31	13.14	6.28	9.34	8.69	8.09	11.5	5.19	3.08	6.22	5.82	2.97	7.73	-2.60351	-1.35394	-1.44103	-2.37475	-2.47918	Down	Elongation factor G, mitochondrial	-	-	-	-	-	-	-	NA	NA
TraesCS2B02G396600	21.92	16.26	40.99	14.48	5.8	5.12	13.73	9.68	11.13	9.63	12.12	12.28	5.05	4.02	6.75	5.5	5.09	10.28	-1.5245	-2.38251	-1.48321	-2.0098	-2.74592	Down	Elongation factor G, mitochondrial	-	-	-	-	-	-	-	NA	NA
TraesCS5B02G008100	15.48	12.35	28.93	4.49	1.62	0.87	8.09	2.69	6.01	4.95	3.97	7.4	3.01	1.6	5.96	3.33	2.36	11.59	-3.49454	-1.94785	-2.02094	-2.66532	-2.36769	Down	Elongation of fatty acids protein 3-like	Metabolism	Biosynthesis of secondary metabolites;Lipid metabolism	ko01110//Biosynthesis of secondary metabolites;ko00062//Fatty acid elongation	K10249	GO:0016021//integral component of membrane	-	-	sp|Q9SYY4|ELO3L_ARATH/2e-96/Elongation of fatty acids protein 3-like OS=Arabidopsis thaliana OX=3702 GN=HOS3 PE=2 SV=1	NA
TraesCS5D02G015300	29.57	19.33	42.96	17	6.29	6.07	17.09	9.68	13.02	12.61	11.49	19.5	6.66	9.26	7.54	8.06	9.71	16.75	-2.20207	-1.55239	-1.47876	-2.39914	-2.11495	Down	Elongation of fatty acids protein 3-like	Metabolism	Biosynthesis of secondary metabolites;Lipid metabolism;Lipid metabolism	ko01110//Biosynthesis of secondary metabolites;ko01212//Fatty acid metabolism;ko00062//Fatty acid elongation;ko01040//Biosynthesis of unsaturated fatty acids	K10246	GO:0016021//integral component of membrane	-	-	sp|Q9SYY4|ELO3L_ARATH/2e-96/Elongation of fatty acids protein 3-like OS=Arabidopsis thaliana OX=3702 GN=HOS3 PE=2 SV=1	NA
TraesCS5A02G010500	54.36	40.55	60.75	10.58	9.18	5.82	33.9	15.69	21.76	18.48	15.52	35.6	13.18	7.89	12.06	10.44	6.03	25.99	-3.20992	-1.48328	-1.54443	-2.65812	-2.52092	Down	Elongation of fatty acids protein 3-like [Hordeum vulgare subsp. vulgare]	Metabolism	Biosynthesis of secondary metabolites;Lipid metabolism	ko01110//Biosynthesis of secondary metabolites;ko01212//Fatty acid metabolism;ko00062//Fatty acid elongation;ko01040//Biosynthesis of unsaturated fatty acids	K10246	GO:0016021//integral component of membrane	-	-	sp|Q9SYY4|ELO3L_ARATH/1e-96/Elongation of fatty acids protein 3-like OS=Arabidopsis thaliana OX=3702 GN=HOS3 PE=2 SV=1	NA
TraesCS1A02G250100	23.67	16.77	31.91	0.46	1.44	0.57	9.42	2.81	7.34	13.18	15.81	13.46	2.94	0.69	7.16	1.01	0.84	5.13	-1.0534	-3.7898	-2.14716	-5.30025	-3.13701	Down	Endo-1,31,4-beta-D-glucanase	-	-	-	-	-	GO:0097159//organic cyclic compound binding;GO:0003676//nucleic acid binding;GO:0044877//macromolecular complex binding;GO:0003674//molecular_function;GO:0005488//binding;GO:0003677//DNA binding;GO:0003682//chromatin binding;GO:1901363//heterocyclic compound binding	-	sp|Q9ZT66|E134_MAIZE/4e-66/Endo-1,3;1,4-beta-D-glucanase OS=Zea mays OX=4577 PE=1 SV=1	YAL049c/7e-27/---
novel_G004658	215.28	174.92	226.38	0	0.1	0	115.15	35.27	58.82	123.55	127.86	164.26	33.45	8.42	56.48	3.08	0.35	45.04	-11.8822	-1.85178	-1.05938	-2.51902	-3.06349	Down	endo-beta-1,3-glucanase [Triticum aestivum]	-	-	-	-	-	GO:0004553//hydrolase activity, hydrolyzing O-glycosyl compounds	GO:0005975//carbohydrate metabolic process	sp|P15737|E13B_HORVU/1e-120/Glucan endo-1,3-beta-glucosidase GII OS=Hordeum vulgare OX=4513 PE=1 SV=1	NA
TraesCS1B02G107700	2.41	2.56	1.42	1.06	1.3	1.01	15.69	5.41	7.36	5.63	7.65	6.16	6.43	3.12	7.12	8.32	6.65	9.77	1.38984	1.55536	1.94341	-1.27603	1.04563	Up	Endoglucanase	-	-	-	-	-	-	-	sp|Q6ZA06|GUN20_ORYSJ/0.0/Endoglucanase 20 OS=Oryza sativa subsp. japonica OX=39947 GN=GLU15 PE=2 SV=1	NA
TraesCS6A02G337300	77.96	48.66	56.66	0.12	0	0	30.79	4.79	19.04	29.6	27.79	36.58	7.29	0.33	26.01	0.33	0	13.53	-1.21401	-4.10373	-1.98089	-10.6998	-2.79033	Down	Endoglucanase	-	-	-	-	-	GO:0016787//hydrolase activity;GO:0003824//catalytic activity;GO:0003674//molecular_function;GO:0030234//enzyme regulator activity;GO:0098772//molecular function regulator	GO:0008150//biological_process;GO:0008152//metabolic process	sp|Q6K7G9|GUN8_ORYSJ/0.0/Endoglucanase 8 OS=Oryza sativa subsp. japonica OX=39947 GN=Os02g0778600 PE=2 SV=1	NA
TraesCS6D02G318100	40.69	27.24	22.16	0	0.07	0	15.27	2.25	5.02	13.77	14.48	16.3	3.31	0	10.3	0	0	6.52	-1.26473	-4.14869	-2.24345	-10.0927	-3.07212	Down	Endoglucanase	-	-	-	-	-	GO:0005515//protein binding;GO:0005488//binding;GO:0003674//molecular_function	-	sp|Q6K7G9|GUN8_ORYSJ/0.0/Endoglucanase 8 OS=Oryza sativa subsp. japonica OX=39947 GN=Os02g0778600 PE=2 SV=1	NA
TraesCS5B02G296700	7.82	5.68	11.73	2.64	1.15	1.56	6.03	3.1	3.74	4.85	3.56	5.15	1.02	1.5	2.23	0.56	0.4	3.42	-2.81152	-1.3268	-1.28616	-2.67949	-3.05569	Down	ENTH/ANTH/VHS superfamily protein	-	-	-	-	GO:0005739//mitochondrion;GO:0030136//clathrin-coated vesicle	GO:0005545//1-phosphatidylinositol binding;GO:0030276//clathrin binding	GO:0048268//clathrin coat assembly	sp|Q9ZVN6|AP180_ARATH/2e-18/Clathrin coat assembly protein AP180 OS=Arabidopsis thaliana OX=3702 GN=AP180 PE=1 SV=1	NA
TraesCS5D02G304500	12.45	8.3	13.8	10.3	4.13	4.07	5.4	5.1	7.7	6.88	6.17	9.07	4.75	1.94	5.48	2.38	1.29	5.3	-1.45996	-1.24258	-1.08054	-1.888	-2.58521	Down	ENTH/ANTH/VHS superfamily protein	-	-	-	-	GO:0005739//mitochondrion;GO:0030136//clathrin-coated vesicle	GO:0005545//1-phosphatidylinositol binding;GO:0030276//clathrin binding	GO:0048268//clathrin coat assembly	sp|Q9ZVN6|AP180_ARATH/1e-16/Clathrin coat assembly protein AP180 OS=Arabidopsis thaliana OX=3702 GN=AP180 PE=1 SV=1	NA
TraesCS7D02G476900	13.03	12.88	21.16	1.42	1.7	1.47	8.89	2.69	4.34	7.72	7.48	8.56	2.49	1.73	5.41	1.75	1.87	5.25	-1.23242	-2.8238	-1.81466	-3.76061	-2.66024	Down	ENTH/ANTH/VHS superfamily protein	-	-	-	-	GO:0016020//membrane;GO:0005575//cellular_component	GO:0005215//transporter activity;GO:0003674//molecular_function	GO:0008150//biological_process;GO:0008152//metabolic process;GO:0051179//localization;GO:0044763//single-organism cellular process;GO:0050896//response to stimulus;GO:0007154//cell communication;GO:0051234//establishment of localization;GO:0007165//signal transduction;GO:0051716//cellular response to stimulus;GO:0065007//biological regulation;GO:0006810//transport;GO:0009987//cellular process;GO:…	sp|Q8S9J8|CAP1_ARATH/7e-68/Probable clathrin assembly protein At4g32285 OS=Arabidopsis thaliana OX=3702 GN=At4g32285 PE=1 SV=2	NA
TraesCS3A02G358800	64.22	41.68	74.83	10.28	3.1	3.63	21.49	14.62	24.38	22.85	20.51	33.45	12.13	10.29	15.76	6.36	5.76	15.69	-3.86836	-1.87116	-1.64247	-2.63925	-3.33867	Down	ENTH/VHS family protein	Cellular Processes	Transport and catabolism	ko04144//Endocytosis	K12471	-	-	-	sp|Q8VY07|EPN1_ARATH/2e-10/Clathrin interactor EPSIN 1 OS=Arabidopsis thaliana OX=3702 GN=EPSIN1 PE=1 SV=1	NA
TraesCS1A02G284200	40.59	18.45	37.11	5.61	2.61	3.25	18.21	8.47	13.46	11.85	10.75	17.39	6.33	3.6	11.32	2.64	3.21	9.89	-3.60917	-1.57185	-1.63555	-2.47348	-3.21305	Down	ER-type Ca2+-ATPase 1	-	-	-	-	-	-	-	NA	NA
TraesCS4A02G111500	15.38	13.26	14.9	2.63	2.28	2.4	8.53	3.68	3.51	7.78	8.26	8.7	4.68	3.76	4.52	2.29	1.82	6.5	-3.17714	-1.79947	-1.26044	-2.17739	-2.64957	Down	Ethylene-overproduction protein 1[Triticum aestivum]	Metabolism	Glycan biosynthesis and metabolism	ko00514//Other types of O-glycan biosynthesis	K09667	-	-	-	sp|O65020|ETO1_ARATH/0.0/Ethylene-overproduction protein 1 OS=Arabidopsis thaliana OX=3702 GN=ETO1 PE=1 SV=2	NA
TraesCS4B02G192300	11.03	11.62	11.7	1.32	2.05	0.52	8.18	2.4	2.38	6.69	7.06	7.52	2.8	2.04	3.12	2.09	1.17	4.67	-3.73139	-1.68759	-1.13623	-2.50271	-2.71493	Down	Ethylene-overproduction protein 1[Triticum aestivum]	Metabolism	Glycan biosynthesis and metabolism	ko00514//Other types of O-glycan biosynthesis	K09667	-	-	-	sp|O65020|ETO1_ARATH/0.0/Ethylene-overproduction protein 1 OS=Arabidopsis thaliana OX=3702 GN=ETO1 PE=1 SV=2	NA
TraesCS4D02G193600	8.32	10.55	10.77	1.58	2.44	1.46	7.8	2.69	1.74	5.46	5.43	5.79	3.44	2.27	4.11	1.92	1.75	4.72	-3.16143	-1.57838	-1.24921	-1.97469	-2.42934	Down	Ethylene-overproduction protein 1[Triticum aestivum]	Metabolism	Glycan biosynthesis and metabolism	ko00514//Other types of O-glycan biosynthesis	K09667	-	-	-	sp|O65020|ETO1_ARATH/0.0/Ethylene-overproduction protein 1 OS=Arabidopsis thaliana OX=3702 GN=ETO1 PE=1 SV=2	NA
TraesCS4A02G296500	15	10.51	20.08	5.81	2.03	1.75	10.47	3.89	5.58	5.99	4.76	6.54	2.19	2.75	3.5	1.61	2.01	5.98	-2.75285	-1.5162	-1.75532	-2.77678	-2.86648	Down	Ethylene-responsive nuclear / ethylene-regulated nuclear protein (ERT2)-like protein	-	-	-	-	GO:0016020//membrane	-	-	NA	NA
TraesCS4D02G015500	5.59	3.89	8.65	4.68	1.83	2.21	4.55	1.98	1.87	2.05	1.65	2.86	0.99	0.95	2.09	0.93	1.6	3.81	-1.63739	-1.42893	-1.69931	-2.42496	-2.15091	Down	ethylene-responsive nuclear protein / ethylene-regulated nuclear protein (ERT2) [Triticum aestivum]	-	-	-	-	GO:0016021//integral component of membrane	-	-	NA	NA
TraesCS1D02G452800	79.04	65.69	131.66	0	0	0	52.48	7.87	31.89	30.6	19.01	52.93	6.74	4.05	22.54	0.55	0.32	20	-1.85038	-4.2093	-1.92049	-11.5122	-3.55134	Down	Eukaryotic aspartyl protease family protein	-	-	-	-	-	GO:0003674//molecular_function;GO:0005515//protein binding;GO:0005488//binding	-	sp|Q9LTW4|NANA_ARATH/4e-58/Aspartic proteinase NANA, chloroplast OS=Arabidopsis thaliana OX=3702 GN=NANA PE=1 SV=1	NA
TraesCS2A02G275000	234.27	178.37	364.3	1.1	4.53	6.11	122.97	18.43	17.75	97.99	87.98	86.1	23.12	10.2	47.43	5.67	5.79	52.82	-1.8176	-4.01975	-2.58028	-6.54488	-3.66259	Down	Eukaryotic aspartyl protease family protein	-	-	-	-	GO:0005575//cellular_component;GO:0016020//membrane	GO:0003674//molecular_function;GO:0005215//transporter activity	GO:0009987//cellular process;GO:0051179//localization;GO:0051234//establishment of localization;GO:0006810//transport;GO:0008150//biological_process	sp|Q9S9K4|ASPL2_ARATH/3e-149/Aspartic proteinase-like protein 2 OS=Arabidopsis thaliana OX=3702 GN=At1g65240 PE=3 SV=2	NA
TraesCS2B02G291900	65.99	71.12	148.41	2.73	3.31	2.17	52.42	9.74	17.08	44.77	39.52	43.52	9.48	4.26	19.61	3.09	3.57	23.63	-1.43459	-3.65515	-2.11852	-5.53891	-3.48274	Down	Eukaryotic aspartyl protease family protein	-	-	-	-	GO:0043226//organelle;GO:0005622//intracellular;GO:0043229//intracellular organelle;GO:0005575//cellular_component;GO:0044464//cell part;GO:0044424//intracellular part;GO:0043231//intracellular membrane-bounded organelle;GO:0043227//membrane-bounded organelle;GO:0005634//nucleus;GO:0005623//cell	GO:0005488//binding;GO:0003676//nucleic acid binding;GO:0003674//molecular_function;GO:0001071//nucleic acid binding transcription factor activity;GO:0003677//DNA binding;GO:0003700//transcription factor activity, sequence-specific DNA binding;GO:1901363//heterocyclic compound binding;GO:0097159//organic cyclic compound binding	GO:0006807//nitrogen compound metabolic process;GO:0006139//nucleobase-containing compound metabolic process;GO:0009987//cellular process;GO:0008150//biological_process;GO:0009058//biosynthetic process;GO:0008152//metabolic process;GO:0034641//cellular nitrogen compound metabolic process;GO:0044238//primary metabolic process;GO:0046483//heterocycle metabolic process;GO:0071704//organic substance …	sp|Q9S9K4|ASPL2_ARATH/2e-151/Aspartic proteinase-like protein 2 OS=Arabidopsis thaliana OX=3702 GN=At1g65240 PE=3 SV=2	NA
TraesCS6D02G173700	0.38	0.66	0.45	1.66	2.69	2.12	1.24	1.52	1.18	1.11	1.47	0.94	2.36	2.66	1.76	3.41	3.09	2.12	1.00539	2.09733	1.17264	1.73494	1.81422	Up	Eukaryotic initiation factor 4A / ATP-dependent RNA helicase	-	-	-	-	-	GO:0003824//catalytic activity;GO:0016787//hydrolase activity;GO:0003674//molecular_function	GO:0008150//biological_process;GO:0005975//carbohydrate metabolic process;GO:0044238//primary metabolic process;GO:0071704//organic substance metabolic process;GO:0008152//metabolic process	sp|Q40470|IF4A7_TOBAC/4e-168/Eukaryotic initiation factor 4A-7 OS=Nicotiana tabacum OX=4097 PE=2 SV=1	SPAC1006.07/2e-115/---
TraesCS5A02G122400	39.45	29.53	31.92	6.38	6.7	1.75	22.46	19.73	17.41	18.48	23.65	20.77	14.95	12.39	18.21	12.11	6.96	12.75	-3.31279	-1.15459	-1.13692	-1.56561	-2.31572	Down	Exocyst complex component 7 [Aegilops tauschii]	-	-	-	-	GO:0000145//exocyst	-	GO:0006887//exocytosis	sp|Q9FGH9|E70B1_ARATH/5e-108/Exocyst complex component EXO70B1 OS=Arabidopsis thaliana OX=3702 GN=EXO70B1 PE=1 SV=1	NA
TraesCS5B02G122500	41.09	31.85	36.3	4.98	5.6	3.46	24.92	16.21	12.68	20.02	23.23	23.62	14.5	13.74	20.53	8.58	7.54	16.45	-3.56739	-1.41549	-1.17102	-1.57508	-2.3909	Down	Exocyst complex component 7 [Aegilops tauschii]	-	-	-	-	GO:0000145//exocyst	-	GO:0006887//exocytosis	sp|Q9FGH9|E70B1_ARATH/2e-111/Exocyst complex component EXO70B1 OS=Arabidopsis thaliana OX=3702 GN=EXO70B1 PE=1 SV=1	NA
TraesCS5D02G130800	39.91	31.99	35.8	2.95	4.44	1.47	20.83	16.63	15.17	22.76	22.83	23.85	15.51	13.95	18.88	12.55	6.38	12.86	-4.21395	-1.42097	-1.10064	-1.58118	-2.41443	Down	Exocyst complex component 7 [Aegilops tauschii]	-	-	-	-	GO:0000145//exocyst	-	GO:0006887//exocytosis	sp|Q9FGH9|E70B1_ARATH/2e-105/Exocyst complex component EXO70B1 OS=Arabidopsis thaliana OX=3702 GN=EXO70B1 PE=1 SV=1	NA
TraesCS3B02G467500	0.74	1.1	0.21	1.36	2.49	3.13	1.59	2.88	3.32	1.44	4.36	1.93	1.67	2.62	3.22	3.78	4.15	1.89	1.70484	1.83276	1.71578	1.39609	1.52907	Up	Exocyst complex component, putative	-	-	-	-	-	-	-	sp|Q9FGH9|E70B1_ARATH/1e-114/Exocyst complex component EXO70B1 OS=Arabidopsis thaliana OX=3702 GN=EXO70B1 PE=1 SV=1	NA
TraesCS4A02G208500	35.9	26.55	31.73	1.01	0.24	0.78	17.66	10.15	10.01	14.86	21.04	19.51	6.21	2.64	13.08	1.17	0.79	6.99	-5.96454	-1.67917	-1.21263	-2.10473	-3.54978	Down	Exocyst complex component, putative	-	-	-	-	GO:0000145//exocyst	-	GO:0006887//exocytosis	sp|Q9FGH9|E70B1_ARATH/2e-108/Exocyst complex component EXO70B1 OS=Arabidopsis thaliana OX=3702 GN=EXO70B1 PE=1 SV=1	NA
TraesCS4D02G109600	82.3	46.67	78.84	0.89	0.67	0.6	33.18	14.89	25.01	32.34	38.85	38.16	10.09	6.29	29.46	1.4	0.46	13.07	-1.17385	-4.18998	-1.75206	-6.98213	-2.53966	Down	Exocyst complex component, putative	-	-	-	-	-	-	-	sp|Q9FGH9|E70B1_ARATH/1e-107/Exocyst complex component EXO70B1 OS=Arabidopsis thaliana OX=3702 GN=EXO70B1 PE=1 SV=1	NA
novel_G013722	3.79	4.13	3.79	0	0	0	1.43	0.15	1.08	1.67	1.58	2.59	1.44	0	1.29	0	0	0.31	-7.62222	-2.05491	-1.30206	-2.1574	-5.30452	Down	Exopolygalacturonase [Aegilops tauschii]	Metabolism	Carbohydrate metabolism	ko01100//Metabolic pathways;ko00500//Starch and sucrose metabolism;ko00040//Pentose and glucuronate interconversions	K01213	-	-	-	sp|P35339|PGLR3_MAIZE/0.0/Exopolygalacturonase OS=Zea mays OX=4577 GN=PG2C PE=2 SV=1	CAC0355/3e-18/---
TraesCS5B02G175600	229.03	85.62	449.37	5.51	2.05	1.13	108.56	52.32	98.57	67.22	51.05	109.64	37.63	26.42	68.82	23.56	15.35	65.64	-2.15489	-3.38059	-1.89566	-6.86856	-3.01425	Down	Exosome complex component Rrp4	Metabolism	Carbohydrate metabolism	ko00500//Starch and sucrose metabolism	K01087	-	GO:0003824//catalytic activity;GO:0016787//hydrolase activity;GO:0003674//molecular_function	GO:0009058//biosynthetic process;GO:0008150//biological_process;GO:0044238//primary metabolic process;GO:0071704//organic substance metabolic process;GO:0009987//cellular process;GO:0008152//metabolic process;GO:0005975//carbohydrate metabolic process	NA	NA
TraesCS5D02G182400	82.19	33.1	105.08	4.85	1.31	0	33.42	23.29	36.62	20.11	21.49	39.17	12.55	12.23	21.69	6.26	5.16	23.52	-4.67004	-1.56609	-1.79545	-2.62298	-3.05682	Down	Exosome complex component Rrp4	-	-	-	-	-	-	-	NA	NA
TraesCS3B02G259500	6.32	8.57	11.62	0.61	0.59	1.02	8.27	1.94	1.52	4.32	4.46	4.8	2.07	1.11	3.01	1.16	0.77	3.62	-4.21772	-1.45302	-1.38867	-2.42653	-2.85	Down	Exostosin family protein	-	-	-	-	GO:0016020//membrane	-	-	sp|Q9FFN2|GLYT3_ARATH/4e-115/Probable glycosyltransferase At5g03795 OS=Arabidopsis thaliana OX=3702 GN=At5g03795 PE=3 SV=2	NA
TraesCS7B02G197100	221.61	143.57	248.53	12	6.74	1.53	119.28	94.64	133.24	78.19	80.49	134.15	68.39	45.83	77.31	38.17	22.05	47.58	-5.33201	-1.20329	-1.51312	-2.12644	-3.19059	Down	Expansin [Triticum aestivum]	-	-	-	-	GO:0005576//extracellular region;GO:0005618//cell wall;GO:0016020//membrane	-	GO:0009664//plant-type cell wall organization	sp|Q6YYW5|EXP32_ORYSJ/8e-143/Expansin-A32 OS=Oryza sativa subsp. japonica OX=39947 GN=EXPA32 PE=2 SV=1	NA
TraesCS7D02G284000	261.98	173.46	228.83	13.17	9.76	1.57	145.99	129.63	160.3	102.42	110.64	148.1	107.74	79.56	112.41	56.75	28.6	66.68	-5.18318	-1.00737	-1.37586	-1.62398	-2.80391	Down	Expansin [Triticum aestivum]	-	-	-	-	GO:0005576//extracellular region;GO:0005618//cell wall;GO:0016020//membrane	-	GO:0009664//plant-type cell wall organization	sp|Q6YYW5|EXP32_ORYSJ/7e-144/Expansin-A32 OS=Oryza sativa subsp. japonica OX=39947 GN=EXPA32 PE=2 SV=1	NA
TraesCS4B02G362600	1461.72	952.48	1433.01	6.32	18.94	3.25	778.01	435.25	588.48	615.78	594.95	872.24	366.64	214.74	645.83	116.21	57.6	239.63	-1.65433	-3.84118	-1.56938	-7.7131	-2.31046	Down	expansin B4 F5-2 [Secale cereale x Triticum turgidum subsp. durum]	Metabolism	Glycan biosynthesis and metabolism	ko00563//Glycosylphosphatidylinositol(GPI)-anchor biosynthesis	K03861	-	-	-	sp|P43216|MPAH1_HOLLA/4e-158/Major pollen allergen Hol l 1 OS=Holcus lanatus OX=29679 PE=1 SV=1	NA
TraesCS2B02G432100	115.44	84.63	173.05	0	0	0	52.25	2.65	12.86	45.93	35.57	54.49	5.68	0.57	11.72	0	0	26.57	-1.74779	-4.22076	-2.74213	-13.7007	-4.76743	Down	Expansin protein	-	-	-	-	-	-	GO:0009987//cellular process;GO:0006810//transport;GO:0051179//localization;GO:0051234//establishment of localization;GO:0008150//biological_process	sp|Q7XT39|EXPB5_ORYSJ/3e-115/Expansin-B5 OS=Oryza sativa subsp. japonica OX=39947 GN=EXPB5 PE=2 SV=2	NA
TraesCS2D02G411200	44.88	59.78	112.7	0.1	0	0	27.93	0.35	1.5	21.72	15.69	22.28	0.38	0	3.69	0	0	20.73	-2.16517	-3.80083	-3.16802	-11.0768	-6.1509	Down	Expansin protein	-	-	-	-	-	-	-	sp|Q7XT39|EXPB5_ORYSJ/2e-114/Expansin-B5 OS=Oryza sativa subsp. japonica OX=39947 GN=EXPB5 PE=2 SV=2	NA
TraesCS5A02G530700	1499.07	955.63	1388.47	23.76	20.77	3.53	888.32	504.19	731.72	561.74	723.83	831.5	414.35	281.98	632.38	153.53	92.46	296.19	-1.93517	-3.54583	-1.44932	-6.91608	-2.33698	Down	Expansin protein	-	-	-	-	GO:0044464//cell part;GO:0005622//intracellular;GO:0005737//cytoplasm;GO:0005623//cell;GO:0044424//intracellular part;GO:0005575//cellular_component	-	GO:0051234//establishment of localization;GO:0008150//biological_process;GO:0051179//localization;GO:0009987//cellular process;GO:0006810//transport	sp|P43216|MPAH1_HOLLA/1e-157/Major pollen allergen Hol l 1 OS=Holcus lanatus OX=29679 PE=1 SV=1	NA
TraesCS2A02G256300	12.84	9.61	15.73	1.95	1.92	2.07	7.77	4.13	4.24	7.5	7.96	6.63	4.16	3.31	6.12	2.71	3.47	5.01	-1.04324	-2.20449	-1.49635	-3.077	-1.8745	Down	F11F12.2 protein, putative	-	-	-	-	-	-	GO:0044237//cellular metabolic process;GO:0009058//biosynthetic process;GO:0034641//cellular nitrogen compound metabolic process;GO:0008152//metabolic process;GO:0046483//heterocycle metabolic process;GO:1901360//organic cyclic compound metabolic process;GO:0006139//nucleobase-containing compound metabolic process;GO:0006807//nitrogen compound metabolic process;GO:0006725//cellular aromatic compo…	sp|Q66GQ2|Y5162_ARATH/2e-15/Uncharacterized protein At5g41620 OS=Arabidopsis thaliana OX=3702 GN=At5g41620 PE=2 SV=2	NA
TraesCS2B02G286200	15.25	8.05	14.69	1.28	1.35	0.68	6.14	4.19	4.9	5.98	6.62	6.88	3.91	3.57	3.96	2.48	1.67	3.73	-1.21917	-2.69781	-1.57426	-3.9288	-2.1139	Down	F11F12.2 protein, putative	-	-	-	-	-	GO:0000166//nucleotide binding;GO:1901363//heterocyclic compound binding;GO:0030246//carbohydrate binding;GO:0016772//transferase activity, transferring phosphorus-containing groups;GO:0005488//binding;GO:1901265//nucleoside phosphate binding;GO:0097159//organic cyclic compound binding;GO:0016740//transferase activity;GO:0003674//molecular_function;GO:0016301//kinase activity;GO:0005515//protein …	GO:0006464//cellular protein modification process;GO:0044260//cellular macromolecule metabolic process;GO:0019538//protein metabolic process;GO:0044267//cellular protein metabolic process;GO:0008150//biological_process;GO:0009987//cellular process;GO:0071704//organic substance metabolic process;GO:0043412//macromolecule modification;GO:0043170//macromolecule metabolic process;GO:0036211//protein …	sp|Q66GQ2|Y5162_ARATH/5e-15/Uncharacterized protein At5g41620 OS=Arabidopsis thaliana OX=3702 GN=At5g41620 PE=2 SV=2	NA
TraesCS7B02G026000	1.92	2.55	6.32	0	0	0	0.52	0	0.13	0.8	0.66	0.55	0	0	0	0	0	1.04	-6.78025	-2.95849	-2.01215	-4.67168	-3.46692	Down	FAD-binding Berberine family protein	-	-	-	-	-	GO:0016614//oxidoreductase activity, acting on CH-OH group of donors;GO:0050660//flavin adenine dinucleotide binding	GO:0055114//oxidation-reduction process	sp|Q9SUC6|BBE22_ARATH/5e-106/Berberine bridge enzyme-like 22 OS=Arabidopsis thaliana OX=3702 GN=FAD-OXR PE=2 SV=1	BS_yvdP/3e-17/---
TraesCS7D02G124500	5.16	7.26	28.71	0	0	0	4.26	0.18	1.46	2.28	0.69	1.48	0	0	0.52	0	0	4.29	-3.59627	-3.72497	-3.16017	-9.45072	-6.74569	Down	FAD-binding Berberine family protein	-	-	-	-	-	-	-	sp|Q9FI21|BBE28_ARATH/5e-154/Berberine bridge enzyme-like 28 OS=Arabidopsis thaliana OX=3702 GN=At5g44440 PE=1 SV=1	SMb21415/4e-38/---
TraesCS7D02G369000	4523.96	5889.11	2514.06	65.76	162.29	15.91	3934.88	2925.23	1218.1	4950.89	5096.54	3268.98	3446.06	1977.48	4480.82	1054.5	653.19	1307.99	-1.2037	-2.80035	-1.41885	-6.42983	-1.18559	Down	FAD-binding Berberine family protein	-	-	-	-	GO:0005575//cellular_component;GO:0016020//membrane	GO:0003674//molecular_function;GO:0005215//transporter activity	GO:0051179//localization;GO:0006810//transport;GO:0008150//biological_process;GO:0009987//cellular process;GO:0051234//establishment of localization	sp|Q9FKU8|BBE26_ARATH/3e-143/Berberine bridge enzyme-like 26 OS=Arabidopsis thaliana OX=3702 GN=At5g44400 PE=2 SV=1	mlr6875/1e-29/---
TraesCS4A02G081300	2.86	3.2	3.89	1.8	1.33	1.4	1.04	1.45	1.98	1.54	1.82	2.04	1.75	1.7	1.19	1.15	1.17	1.06	-1.11656	-1.98802	-1.38401	-1.50519	-1.46738	Down	FAD-binding Berberine family protein, putative	-	-	-	-	-	GO:0003824//catalytic activity;GO:0016301//kinase activity;GO:0016740//transferase activity;GO:0000166//nucleotide binding;GO:1901265//nucleoside phosphate binding;GO:0016772//transferase activity, transferring phosphorus-containing groups;GO:0005488//binding;GO:0097159//organic cyclic compound binding;GO:1901363//heterocyclic compound binding;GO:0003674//molecular_function;GO:0036094//small mole…	GO:0044238//primary metabolic process;GO:0044260//cellular macromolecule metabolic process;GO:0006464//cellular protein modification process;GO:0043412//macromolecule modification;GO:0008150//biological_process;GO:0071704//organic substance metabolic process;GO:0009987//cellular process;GO:0044237//cellular metabolic process;GO:0044267//cellular protein metabolic process;GO:0043170//macromolecule…	sp|Q9FI21|BBE28_ARATH/3e-146/Berberine bridge enzyme-like 28 OS=Arabidopsis thaliana OX=3702 GN=At5g44440 PE=1 SV=1	mlr6875/8e-29/---
TraesCS1D02G451400	1188.95	1645.78	1378.55	0	0	0	810.95	181.09	214.08	892.41	1175.64	1005.64	317.54	57.28	460.07	12.83	5.28	285.17	-1.67528	-4.61201	-2.60161	-11.6004	-3.2127	Down	fanconi anemia group F protein (FANCF)	-	-	-	-	GO:0005575//cellular_component;GO:0016020//membrane	GO:0005215//transporter activity;GO:0003674//molecular_function	GO:0009987//cellular process;GO:0008150//biological_process;GO:0006810//transport;GO:0051179//localization;GO:0051234//establishment of localization	NA	NA
TraesCS2D02G268700	269.1	229.78	291.4	0	0	0	74.42	153.39	0	0	85.53	161.73	0	23.74	74.65	0	0	22.56	-2.7027	-5.55264	-2.57125	-7.18471	-4.01484	Down	Fasciclin-like arabinogalactan protein	-	-	-	-	-	GO:0005488//binding;GO:0005515//protein binding;GO:0003674//molecular_function	-	sp|Q9LTW9|FLA14_ARATH/2e-46/Fasciclin-like arabinogalactan protein 14 OS=Arabidopsis thaliana OX=3702 GN=FLA14 PE=2 SV=1	NA
TraesCS2A02G269200	24.21	18.31	26.78	0.11	0.12	0	11.67	3.51	7.78	11.04	10.37	14.29	1.52	0.97	5.8	0.77	0.22	4.73	-8.14112	-1.83568	-1.39058	-3.13467	-3.5657	Down	Fasciclin-like arabinogalactan protein [Triticum aestivum]	-	-	-	-	-	-	-	sp|Q9LTW9|FLA14_ARATH/4e-48/Fasciclin-like arabinogalactan protein 14 OS=Arabidopsis thaliana OX=3702 GN=FLA14 PE=2 SV=1	NA
TraesCS3D02G000200	705.55	438.78	801.33	0	0	0	145.24	248.72	313.24	234.59	308.39	305.74	70.32	0	165.9	0	0	43	-2.48255	-6.27932	-2.11837	-9.52986	-4.07854	Down	Fasciclin-like arabinogalactan, putative, expressed	Metabolism	Energy metabolism;Carbohydrate metabolism	ko01200//Carbon metabolism;ko00710//Carbon fixation in photosynthetic organisms;ko00620//Pyruvate metabolism	K01595	-	GO:0003674//molecular_function;GO:0003824//catalytic activity	GO:0009987//cellular process;GO:0008152//metabolic process;GO:0044237//cellular metabolic process;GO:0008150//biological_process;GO:0006091//generation of precursor metabolites and energy	sp|Q9ZQ23|FLA3_ARATH/9e-17/Fasciclin-like arabinogalactan protein 3 OS=Arabidopsis thaliana OX=3702 GN=FLA3 PE=2 SV=1	NA
TraesCS3D02G404500	13.89	14.81	15.24	1.44	1.97	1.02	10.3	7.18	5.84	8.7	9.89	11.08	7.51	6.1	6.28	3.75	3.25	6.75	-3.91359	-1.29918	-1.01896	-1.59185	-2.30881	Down	fasciclin-like protein FLA20 [Triticum aestivum]	-	-	-	-	GO:0016021//integral component of membrane	-	-	sp|Q9SNC3|FLA4_ARATH/1e-10/Fasciclin-like arabinogalactan protein 4 OS=Arabidopsis thaliana OX=3702 GN=FLA4 PE=1 SV=1	NA
TraesCS3A02G512000	25.3	25.11	51.78	1.3	2.44	2.29	10.7	5.26	8.21	16.9	12.78	17.18	4.68	2.58	4.74	2.43	2.12	5.62	-5.66221	-2.32774	-1.52419	-3.55559	-3.90983	Down	F-box domain containing protein	-	-	-	-	GO:0019005//SCF ubiquitin ligase complex	GO:0004842//ubiquitin-protein transferase activity	GO:0031146//SCF-dependent proteasomal ubiquitin-dependent protein catabolic process	NA	NA
TraesCS6B02G141800	4.85	4	5.35	0.85	1.7	0.48	1.6	1.75	1.38	2.77	2.41	1.82	1.05	1.62	0.29	1.82	2.17	1.55	-2.91845	-1.83867	-1.36827	-2.60204	-2.0032	Down	F-box domain containing protein [Triticum aestivum]	-	-	-	-	-	-	-	NA	NA
TraesCS2A02G073700	1.05	2.55	1.95	0	0	0	0.49	0.06	0.25	0.81	0.46	0.7	0	0.06	0.09	0.06	0.12	0.92	-6.885	-2.42976	-1.54215	-4.49911	-2.65579	Down	F-box family protein	-	-	-	-	-	-	-	sp|Q9FWZ1|FBL13_ARATH/1e-13/F-box/LRR-repeat protein 13 OS=Arabidopsis thaliana OX=3702 GN=FBL13 PE=2 SV=1	NA
TraesCS2B02G457400	1.16	2.75	2.08	0.54	0.91	0.57	1.17	0.94	0.56	0.72	0.24	0.83	0.44	0.53	0.45	0.63	0.44	1.28	-2.1623	-1.38126	-1.69164	-2.26455	-1.88102	Down	F-box family protein	-	-	-	-	-	-	-	sp|Q1PE04|FBL25_ARATH/2e-10/F-box/LRR-repeat protein 25 OS=Arabidopsis thaliana OX=3702 GN=FBL25 PE=2 SV=1	NA
TraesCS3B02G463700	4.48	3.51	3.68	0.34	0.6	1.07	1.45	0.96	1.4	2.16	1.88	2.31	1.47	0.67	1.49	1.14	1.09	1.51	-3.11976	-1.80215	-1.21163	-2.00256	-2.23741	Down	F-box family protein	-	-	-	-	-	-	-	sp|Q9LJF8|FBL47_ARATH/8e-14/F-box/LRR-repeat protein At3g26922 OS=Arabidopsis thaliana OX=3702 GN=At3g26922 PE=2 SV=2	NA
TraesCS5A02G147100	23.95	38.86	33.85	1.89	4.54	3.98	18.08	8.38	6.68	20.14	18.88	15.96	7.94	5.65	8.96	6.1	4.32	11.25	-3.67974	-1.83064	-1.21346	-2.3561	-2.66057	Down	F-box family protein	-	-	-	-	-	-	-	NA	NA
TraesCS5B02G360800	6.78	4.34	7.57	0	0	0	1.77	1.49	3.32	2.57	2.82	4.99	1.83	0.31	1.21	0.62	0	1.13	-8.3039	-1.66619	-1.19888	-2.74089	-3.84804	Down	F-box family protein	-	-	-	-	GO:0016020//membrane	-	-	sp|O80603|FB1_ARATH/1e-07/F-box protein At1g10110 OS=Arabidopsis thaliana OX=3702 GN=At1g10110 PE=2 SV=1	NA
TraesCS5D02G457900LC	104.74	46.92	100.64	0	0.37	0	28.2	15.8	47.8	39.7	44.35	58.76	16.53	7.66	27.18	3.6	1.89	11.31	-1.28732	-4.40209	-1.75897	-9.42526	-2.8	Down	F-box family protein	Metabolism	Carbohydrate metabolism	ko00500//Starch and sucrose metabolism	K16055	-	GO:0003674//molecular_function;GO:0003824//catalytic activity	GO:0044238//primary metabolic process;GO:0008150//biological_process;GO:0071704//organic substance metabolic process;GO:0008152//metabolic process;GO:0009058//biosynthetic process;GO:0005975//carbohydrate metabolic process;GO:0009987//cellular process	sp|O80603|FB1_ARATH/2e-06/F-box protein At1g10110 OS=Arabidopsis thaliana OX=3702 GN=At1g10110 PE=2 SV=1	NA
TraesCS6B02G123200	25.83	18.62	35.22	13.27	11.01	9.44	13.1	10.94	11.45	16.87	13.61	17.75	6.54	7.11	10.84	6.01	5.07	11.75	-1.00631	-2.24441	-1.43496	-1.64112	-2.10347	Down	F-box family protein	Metabolism	Carbohydrate metabolism	ko00500//Starch and sucrose metabolism;ko00040//Pentose and glucuronate interconversions	K01213	GO:0005576//extracellular region;GO:0005575//cellular_component	GO:0016787//hydrolase activity;GO:0003824//catalytic activity;GO:0003674//molecular_function	GO:0044238//primary metabolic process;GO:0071704//organic substance metabolic process;GO:0008150//biological_process;GO:0009987//cellular process;GO:0008152//metabolic process;GO:0016043//cellular component organization;GO:0005975//carbohydrate metabolic process;GO:0071840//cellular component organization or biogenesis	NA	NA
TraesCS6D02G465000LC	10.41	7.93	14.12	0.39	0.15	0.22	3.91	2.77	5.08	4.93	5.73	4.62	2.61	3.32	4.57	1.92	1.39	1.8	-1.36754	-3.10629	-1.71821	-5.79329	-2.03132	Down	F-box family protein	-	-	-	-	-	-	-	sp|Q84W80|FBL42_ARATH/4e-06/F-box/LRR-repeat protein At3g03360 OS=Arabidopsis thaliana OX=3702 GN=At3g03360 PE=2 SV=2	NA
TraesCS7D02G126300	0.46	1.24	1.8	0.31	0.25	0.25	0.62	0.12	0.14	0.05	0.34	0.36	0.13	0.14	0	0.12	0	0.24	-2.4271	-3.6394	-2.26254	-2.49132	-3.93431	Down	F-box family protein-like	-	-	-	-	-	GO:0003824//catalytic activity;GO:0005488//binding;GO:0003674//molecular_function;GO:1901363//heterocyclic compound binding;GO:0097159//organic cyclic compound binding;GO:0000166//nucleotide binding;GO:0036094//small molecule binding;GO:1901265//nucleoside phosphate binding	GO:0008152//metabolic process;GO:0008150//biological_process	sp|Q9FH99|FB302_ARATH/4e-61/F-box protein At5g67140 OS=Arabidopsis thaliana OX=3702 GN=At5g67140 PE=2 SV=1	NA
TraesCS1A02G346700	17.8	18.28	26.75	1.5	2.64	2.97	9.03	4.95	6.04	11.06	8.77	10.14	5.75	4.37	4.1	2.81	2.95	6.75	-3.79823	-1.9594	-1.49751	-2.57578	-2.96338	Down	F-box protein	-	-	-	-	GO:0005739//mitochondrion	-	-	sp|Q9FLX3|FB293_ARATH/5e-46/F-box protein At5g52880 OS=Arabidopsis thaliana OX=3702 GN=At5g52880 PE=2 SV=1	NA
TraesCS1B02G360600	8.75	12.65	18.16	2.03	3.01	2.5	7.72	4.26	5.13	5.9	6.77	7.51	3.78	3.31	4.29	3.96	3.14	5.61	-3.03844	-1.52455	-1.37573	-2.18118	-2.29914	Down	F-box protein	-	-	-	-	GO:0005739//mitochondrion	-	-	sp|Q9FLX3|FB293_ARATH/3e-45/F-box protein At5g52880 OS=Arabidopsis thaliana OX=3702 GN=At5g52880 PE=2 SV=1	NA
TraesCS1D02G349500	13.72	13.67	26.05	2.43	2.7	2.52	11.65	4.57	4.32	11.4	7.75	10.73	4.31	3.69	4.26	4.15	2.58	6.83	-3.44372	-1.69691	-1.26349	-2.51849	-2.63649	Down	F-box protein	-	-	-	-	GO:0005739//mitochondrion	-	-	sp|Q9FLX3|FB293_ARATH/5e-46/F-box protein At5g52880 OS=Arabidopsis thaliana OX=3702 GN=At5g52880 PE=2 SV=1	NA
TraesCS2A02G359900	48.68	51.61	55.94	15.34	13.69	9.99	31.22	18.04	16.93	23.53	24.87	31.15	14.73	14.23	17.39	14.29	12.47	20.34	-2.58674	-1.60907	-1.41774	-2.16927	-2.37267	Down	F-box protein	-	-	-	-	-	-	-	sp|Q9C626|FB37_ARATH/1e-138/F-box protein At1g47056 OS=Arabidopsis thaliana OX=3702 GN=At1g47056 PE=2 SV=1	NA
TraesCS2B02G583800LC	215.76	166.32	257.03	59.15	36.45	35.47	101.32	54.51	82.27	86.74	94.44	100.71	43.55	52.29	72.37	36.76	42.7	65.19	-1.50228	-2.60582	-1.6999	-2.67218	-2.34128	Down	F-box protein	-	-	-	-	GO:0005575//cellular_component;GO:0071944//cell periphery;GO:0005618//cell wall;GO:0044464//cell part;GO:0030312//external encapsulating structure;GO:0005623//cell	GO:0016787//hydrolase activity;GO:0098772//molecular function regulator;GO:0003824//catalytic activity;GO:0030234//enzyme regulator activity;GO:0003674//molecular_function	GO:0009987//cellular process;GO:0071840//cellular component organization or biogenesis;GO:0016043//cellular component organization;GO:0008150//biological_process;GO:0008152//metabolic process	sp|Q9C626|FB37_ARATH/5e-123/F-box protein At1g47056 OS=Arabidopsis thaliana OX=3702 GN=At1g47056 PE=2 SV=1	NA
TraesCS2D02G358900	84.78	76.83	95.46	20.07	13.26	12.23	47.81	22.02	27.25	34.45	38.31	45.57	19.97	16.04	24.73	14.13	13.32	28.43	-3.07183	-1.75095	-1.57296	-2.48731	-2.85232	Down	F-box protein	-	-	-	-	-	-	-	sp|Q9C626|FB37_ARATH/2e-120/F-box protein At1g47056 OS=Arabidopsis thaliana OX=3702 GN=At1g47056 PE=2 SV=1	NA
TraesCS6A02G051000	23.88	20.16	26.9	0.41	0.72	0	10.21	5.49	11.05	8.81	7.69	11.56	5.65	3.29	6.78	4.02	2.53	6.87	-6.4701	-1.68756	-1.7366	-2.55404	-3.0572	Down	F-box protein family-like	Cellular Processes	Transport and catabolism	ko04140//Regulation of autophagy	K08332	-	-	-	sp|Q9M0U9|SKI19_ARATH/7e-24/F-box protein SKIP19 OS=Arabidopsis thaliana OX=3702 GN=SKIP19 PE=1 SV=1	NA
TraesCS3B02G094500	13.64	6.6	18.44	0.7	0.11	0.2	4.62	0.93	0.84	3.01	1.94	2.93	0.35	0.22	1.41	0.3	0.1	3.7	-5.5744	-2.58015	-2.39297	-4.15276	-3.01813	Down	F-box protein PP2	Metabolism	Biosynthesis of secondary metabolites	ko00942//Anthocyanin biosynthesis	K17193	-	-	-	sp|Q9ZVQ6|P2B10_ARATH/9e-55/F-box protein PP2-B10 OS=Arabidopsis thaliana OX=3702 GN=PP2B10 PE=1 SV=1	NA
TraesCS5B02G094000	10.63	9.97	17.23	0.49	0.55	0.19	7.14	2.63	1.44	4.45	2.74	2.92	1.29	2.22	2.21	0.87	1.13	3.52	-2.19621	-3.19752	-2.05212	-5.2551	-3.12929	Down	F-box protein, putative (DUF295)	-	-	-	-	-	GO:0003674//molecular_function;GO:0005515//protein binding;GO:0005488//binding	-	NA	NA
TraesCS4A02G233000	6.62	10.51	7.65	0.24	0.36	0.16	5.36	4.65	2.37	4.94	5.28	5.42	1.77	2.06	3.78	2.27	1.24	3.39	-5.45421	-1.34541	-1.06574	-1.98061	-2.42253	Down	F-box protein-like protein	-	-	-	-	-	-	-	NA	NA
TraesCS5A02G067400	7.88	6.87	17.84	0	0	0	5.2	0.84	1.81	3.5	2.1	2.51	0.67	0.51	1.36	0	0.12	1.43	-8.32117	-2.10624	-2.12322	-3.72176	-3.67479	Down	F-box SKIP23-like protein (DUF295) [Triticum aestivum]	-	-	-	-	-	-	-	NA	NA
TraesCS5A02G111500	343.86	221.12	712.2	0.33	0.11	0.11	180.65	44.23	115.63	125.51	113.66	160.24	28.79	8.39	74.89	3.85	1.12	77.32	-2.00232	-4.39377	-2.19873	-11.5409	-3.92557	Down	Fe/S biogenesis protein nfuA	-	-	-	-	-	GO:0003674//molecular_function;GO:0016740//transferase activity;GO:0003824//catalytic activity	GO:0008152//metabolic process;GO:0008150//biological_process	sp|Q93W20|NIFU2_ARATH/3e-81/NifU-like protein 2, chloroplastic OS=Arabidopsis thaliana OX=3702 GN=NIFU2 PE=1 SV=1	asr1309/4e-30/---
TraesCS5B02G119500	307.12	143.14	639.8	0.64	0	0	133.5	14.07	50.85	68.63	54.16	93.73	8.2	2.33	36.9	0	0	64.09	-2.73466	-4.56764	-2.80374	-11.0373	-4.98797	Down	Fe/S biogenesis protein nfuA	-	-	-	-	-	GO:0003824//catalytic activity;GO:0016301//kinase activity;GO:0036094//small molecule binding;GO:1901265//nucleoside phosphate binding;GO:0016772//transferase activity, transferring phosphorus-containing groups;GO:1901363//heterocyclic compound binding;GO:0005488//binding;GO:0000166//nucleotide binding;GO:0003674//molecular_function;GO:0097159//organic cyclic compound binding;GO:0016740//transfer…	GO:0044237//cellular metabolic process;GO:0043412//macromolecule modification;GO:0043170//macromolecule metabolic process;GO:0044267//cellular protein metabolic process;GO:0044260//cellular macromolecule metabolic process;GO:0044238//primary metabolic process;GO:0071704//organic substance metabolic process;GO:0008152//metabolic process;GO:0009987//cellular process;GO:0008150//biological_process;G…	sp|Q93W20|NIFU2_ARATH/4e-83/NifU-like protein 2, chloroplastic OS=Arabidopsis thaliana OX=3702 GN=NIFU2 PE=1 SV=1	asr1309/1e-30/---
TraesCS5D02G128400	149.4	98.56	389.6	9.34	6.44	5.46	90.89	22.98	54.79	55.5	44.69	72.6	15.07	9.73	29.7	8.7	8.12	45.73	-2.16727	-3.79129	-2.19615	-5.3229	-3.95259	Down	Fe/S biogenesis protein nfuA	-	-	-	-	-	-	-	sp|Q93W20|NIFU2_ARATH/1e-81/NifU-like protein 2, chloroplastic OS=Arabidopsis thaliana OX=3702 GN=NIFU2 PE=1 SV=1	asr1309/1e-30/---
TraesCS6B02G226900	154.57	227.35	138.18	0	0	0	51.69	62.34	15.29	189.43	124.25	75.73	28.84	16.9	105.67	0	15.64	31.74	-1.78564	-4.18154	-2.74831	-7.04199	-2.77033	Down	Fimbrin-like protein 2	-	-	-	-	-	-	-	sp|Q9FKI0|FIMB5_ARATH/0.0/Fimbrin-5 OS=Arabidopsis thaliana OX=3702 GN=FIM5 PE=1 SV=1	SPBC1778.06c/1e-137/---
TraesCS7B02G003200LC	100.23	87.09	365.74	0	0	0.9	101.19	2.75	12.73	41.52	18.71	41.02	2.79	0	21.42	0	0	80.68	-3.2509	-3.47273	-2.88684	-9.42616	-5.29575	Down	Flagellar motor switch protein FliM	Metabolism	Biosynthesis of other secondary metabolites	ko00940//Phenylpropanoid biosynthesis	K00430	-	GO:0003824//catalytic activity;GO:0005488//binding;GO:0003674//molecular_function	GO:0050896//response to stimulus;GO:0006950//response to stress;GO:0008150//biological_process;GO:0008152//metabolic process	NA	NA
TraesCS6D02G255200	0.18	0.15	0.42	16.97	20.92	32.73	0.72	0.89	1.01	1.42	2.96	1.4	0.63	0.69	3.56	2.94	4.82	2.57	2.74872	3.38961	1.61077	6.19104	2.3886	Up	formate dehydrogenase	-	-	-	-	-	GO:0016787//hydrolase activity;GO:0003824//catalytic activity;GO:0003674//molecular_function	GO:0006629//lipid metabolic process;GO:0071704//organic substance metabolic process;GO:0044238//primary metabolic process;GO:0008150//biological_process;GO:0044699//single-organism process;GO:0009058//biosynthetic process;GO:0009987//cellular process;GO:0008152//metabolic process;GO:0044710//single-organism metabolic process	sp|Q67U69|FDH2_ORYSJ/0.0/Formate dehydrogenase 2, mitochondrial OS=Oryza sativa subsp. japonica OX=39947 GN=Os06g0486900 PE=2 SV=1	SMa0478/3e-118/---
TraesCS5A02G484100	0.26	0.54	0.54	13.84	19.8	19.12	6.48	8.17	5.78	2.88	2.16	4.23	9.52	13.04	7.07	17.56	33.3	21.13	2.47173	5.23532	3.61261	4.83184	4.01369	Up	Fructokinase-2	Metabolism	Carbohydrate metabolism	ko00500//Starch and sucrose metabolism	K16055	-	GO:0003824//catalytic activity;GO:0003674//molecular_function;GO:0016787//hydrolase activity	GO:0044238//primary metabolic process;GO:0071704//organic substance metabolic process;GO:0009987//cellular process;GO:0005975//carbohydrate metabolic process;GO:0008152//metabolic process;GO:0008150//biological_process;GO:0009058//biosynthetic process	sp|Q0J8G4|SCRK2_ORYSJ/0.0/Fructokinase-2 OS=Oryza sativa subsp. japonica OX=39947 GN=FRK2 PE=1 SV=1	BH1857/2e-75/---
novel_G003979	1.25	0.87	1.82	0	0	0.09	0.13	0.09	0	0	0.13	0.18	0.11	0	0.11	0	0.09	0	-4.90512	-2.54062	-2.07252	-3.09296	-4.41066	Down	GA 3-oxidase 1 [Hordeum vulgare subsp. vulgare]	Metabolism	Biosynthesis of secondary metabolites;Metabolism of terpenoids and polyketides	ko01110//Biosynthesis of secondary metabolites;ko00904//Diterpenoid biosynthesis	K04124	-	GO:0016707//gibberellin 3-beta-dioxygenase activity	GO:0009416//response to light stimulus;GO:0009686//gibberellin biosynthetic process;GO:0009740//gibberellic acid mediated signaling pathway	sp|Q3I411|G3O21_WHEAT/6e-41/Gibberellin 3-beta-dioxygenase 2-1 OS=Triticum aestivum OX=4565 GN=GA3ox2-1 PE=1 SV=1	NA
TraesCS7D02G171900	10.41	8.62	10.98	1.56	0.9	0	5.87	3.12	3.84	4.93	4.03	6.69	3.5	1.79	4.2	2.05	1.52	3.56	-3.53595	-1.55564	-1.33303	-2.02768	-2.70353	Down	Galactoside 2-alpha-L-fucosyltransferase [Aegilops tauschii]	-	-	-	-	GO:0005794//Golgi apparatus;GO:0016021//integral component of membrane	GO:0008107//galactoside 2-alpha-L-fucosyltransferase activity	GO:0009832//plant-type cell wall biogenesis;GO:0009969//xyloglucan biosynthetic process;GO:0036065//fucosylation	sp|Q9M5Q1|FUT1_PEA/0.0/Galactoside 2-alpha-L-fucosyltransferase OS=Pisum sativum OX=3888 GN=FT1 PE=2 SV=1	NA
TraesCS7B02G076200	15.05	12.12	16.07	0.97	0.67	0.24	8.91	4.35	5.97	7.21	6.94	7.3	3.99	4.38	5.43	1.8	1.56	5.7	-5.07284	-1.50669	-1.43426	-2.05466	-2.85594	Down	Galactoside 2-alpha-L-fucosyltransferase [Triticum urartu]	-	-	-	-	GO:0005794//Golgi apparatus;GO:0016020//membrane	GO:0008107//galactoside 2-alpha-L-fucosyltransferase activity	GO:0009832//plant-type cell wall biogenesis;GO:0009969//xyloglucan biosynthetic process;GO:0036065//fucosylation	sp|Q9XI77|FUT9_ARATH/7e-121/Probable fucosyltransferase 9 OS=Arabidopsis thaliana OX=3702 GN=FUT9 PE=2 SV=2	NA
TraesCS2D02G142300LC	30.66	16.82	44.82	8.71	3.91	4.26	10.38	5.32	13.6	14.09	11.95	16.79	3.55	1.37	7	2.61	1.88	8.48	-1.42147	-3.27464	-1.92982	-2.83919	-3.37127	Down	gamma-adaptin 1	Genetic Information Processing;Organismal Systems	Environmental adaptation;Folding, sorting and degradation	ko04141//Protein processing in endoplasmic reticulum;ko04626//Plant-pathogen interaction	K04079	-	GO:0005488//binding;GO:1901265//nucleoside phosphate binding;GO:0000166//nucleotide binding;GO:0097159//organic cyclic compound binding;GO:0005515//protein binding;GO:1901363//heterocyclic compound binding;GO:0036094//small molecule binding;GO:0003674//molecular_function	GO:0019538//protein metabolic process;GO:0008150//biological_process;GO:0071704//organic substance metabolic process;GO:0008152//metabolic process;GO:0043170//macromolecule metabolic process;GO:0006950//response to stress;GO:0050896//response to stimulus;GO:0009987//cellular process;GO:0044238//primary metabolic process	NA	NA
TraesCS6A02G047000	13.66	13.97	23.76	0.97	0.62	0.31	3.7	7.57	11.97	5.57	4.33	6.85	3.01	4.73	5.31	4.03	3.6	4.86	-1.94261	-2.50782	-1.40906	-5.14393	-2.41466	Down	Gamma-tubulin complex component 3 homolog	-	-	-	-	GO:0005622//intracellular;GO:0005575//cellular_component;GO:0044464//cell part;GO:0005623//cell	GO:0003674//molecular_function;GO:0005215//transporter activity	GO:0006810//transport;GO:0051234//establishment of localization;GO:0008150//biological_process;GO:0051179//localization	NA	NA
TraesCS7D02G421100	0	0.14	0.06	1.49	1.03	1.61	0.65	0.93	1.31	0.44	1.25	1.43	1.15	0.61	0.9	1.14	0.93	0.63	3.52985	3.12651	3.43609	3.82165	3.16013	Up	GDSL esterase/lipase	-	-	-	-	-	-	-	sp|Q8RXT9|GDL8_ARATH/1e-92/GDSL esterase/lipase At1g28590 OS=Arabidopsis thaliana OX=3702 GN=At1g28590 PE=2 SV=2	NA
TraesCS7D02G530700	0.44	1.18	0.93	303.26	353.54	389.06	51.88	63.61	48.04	2.78	2.79	3.25	38.81	61.37	39.04	93.87	180.04	103.95	1.51999	6.74008	5.72266	8.26368	5.3549	Up	GDSL esterase/lipase	Metabolism	Carbohydrate metabolism	ko00500//Starch and sucrose metabolism;ko00040//Pentose and glucuronate interconversions	K01051	GO:0005575//cellular_component;GO:0071944//cell periphery;GO:0005623//cell;GO:0044464//cell part;GO:0030312//external encapsulating structure;GO:0005618//cell wall	GO:0016787//hydrolase activity;GO:0003674//molecular_function;GO:0003824//catalytic activity	GO:0016043//cellular component organization;GO:0008152//metabolic process;GO:0008150//biological_process;GO:0071840//cellular component organization or biogenesis;GO:0009987//cellular process	sp|Q9M2R9|GDL58_ARATH/4e-51/GDSL esterase/lipase At3g50400 OS=Arabidopsis thaliana OX=3702 GN=At3g50400 PE=2 SV=1	all3634/8e-09/---
TraesCS5B02G209000	4.04	4.49	3.13	0	0	0	2.74	1.56	1.41	2.21	1.84	1.82	0.88	1.59	0.69	0.76	0.17	0.52	-7.44481	-1.29805	-1.27691	-2.152	-3.45204	Down	GDSL esterase/lipase [Aegilops tauschii]	Metabolism	Lipid metabolism	-	-	-	GO:0016788//hydrolase activity, acting on ester bonds	-	sp|Q9FJ45|GDL83_ARATH/5e-89/GDSL esterase/lipase At5g45910 OS=Arabidopsis thaliana OX=3702 GN=At5g45910 PE=2 SV=1	all3634/1e-09/---
TraesCS2D02G660500LC	6.83	4.06	16.12	0	0	0	2.54	0.24	0.55	0.93	1.58	1.73	0.25	0	0.35	0	0	2.14	-3.05831	-4.09032	-3.40859	-8.43613	-5.76739	Down	Gibberellin 3-beta-hydroxylase	-	-	-	-	-	-	-	sp|Q3I411|G3O21_WHEAT/7e-47/Gibberellin 3-beta-dioxygenase 2-1 OS=Triticum aestivum OX=4565 GN=GA3ox2-1 PE=1 SV=1	NA
TraesCS2D02G192300	73.42	31.29	165.12	3.64	0.91	2.7	23.64	2.84	23.06	15.78	11.02	19.34	1.76	0.72	9.71	0.42	0.48	11.76	-2.87303	-4.85349	-2.72672	-5.63109	-4.8807	Down	Gibberellin regulated protein	-	-	-	-	-	-	GO:0023052//signaling;GO:0044763//single-organism cellular process;GO:0065007//biological regulation;GO:0009987//cellular process;GO:0050896//response to stimulus;GO:0050794//regulation of cellular process;GO:0008150//biological_process;GO:0044699//single-organism process;GO:0044700//single organism signaling;GO:0050789//regulation of biological process;GO:0007165//signal transduction;GO:0007154/…	sp|O80641|GASA8_ARATH/2e-17/Gibberellin-regulated protein 8 OS=Arabidopsis thaliana OX=3702 GN=At2g39540 PE=2 SV=1	NA
TraesCS6A02G413200	50.07	76.35	69.3	20.43	22.17	19.93	41.44	16.8	18.45	41.82	31.34	29.85	26.47	23.82	17.27	13.8	21.31	30.47	-2.12051	-1.60382	-1.38455	-1.88534	-2.10686	Down	Gibberellin-regulated family protein	Metabolism	Glycan biosynthesis and metabolism	ko01100//Metabolic pathways;ko00563//Glycosylphosphatidylinositol(GPI)-anchor biosynthesis	K03860	-	-	-	sp|O80641|GASA8_ARATH/2e-14/Gibberellin-regulated protein 8 OS=Arabidopsis thaliana OX=3702 GN=At2g39540 PE=2 SV=1	NA
TraesCS6B02G462400	119.75	121.19	193.48	3.44	2.86	1.5	59.58	8.5	20.1	50.23	47.48	64.48	7.01	3.85	21.67	3.29	2.75	37.49	-6.11093	-2.03154	-1.8697	-3.31525	-3.32116	Down	Gibberellin-regulated family protein	Metabolism	Glycan biosynthesis and metabolism	ko01100//Metabolic pathways;ko00563//Glycosylphosphatidylinositol(GPI)-anchor biosynthesis	K03860	-	-	-	sp|O80641|GASA8_ARATH/3e-16/Gibberellin-regulated protein 8 OS=Arabidopsis thaliana OX=3702 GN=At2g39540 PE=2 SV=1	NA
TraesCS6D02G397800	4.32	5.59	11.94	0.73	0.28	0.25	1.01	0	0.76	1.6	1.99	1.08	0	0	0	0.49	0	1.77	-4.41178	-2.79159	-1.97678	-4.76798	-3.55114	Down	Gibberellin-regulated family protein	Metabolism	Glycan biosynthesis and metabolism	ko01100//Metabolic pathways;ko00563//Glycosylphosphatidylinositol(GPI)-anchor biosynthesis	K03860	-	-	-	sp|O80641|GASA8_ARATH/1e-16/Gibberellin-regulated protein 8 OS=Arabidopsis thaliana OX=3702 GN=At2g39540 PE=2 SV=1	NA
TraesCS4A02G268800	47.12	41.11	86.65	14.96	13.63	10.39	35.22	26.04	30.78	30.22	29.4	36.54	21.86	19.16	21	18.21	13.53	26.36	-2.82471	-1.32191	-1.33097	-1.97587	-2.30051	Down	GLTP domain-containing protein [Triticum aestivum]	Metabolism	Glycerolipid metabolism	ko01100//Metabolic pathways;ko00561//Glycerolipid metabolism	ko00561	GO:0005634//nucleus;GO:0005737//cytoplasm	GO:0017089//glycolipid transporter activity;GO:0051861//glycolipid binding	GO:0046836//glycolipid transport	sp|Q8L7U7|ACDH_ARATH/2e-91/ACD11 homolog protein OS=Arabidopsis thaliana OX=3702 GN=At4g39670 PE=2 SV=1	NA
TraesCS4B02G045400	40.88	28.18	60.55	14.32	9.25	10.04	23.59	17.14	23.13	28.81	21.85	32.08	13.52	10.99	16.31	13.49	9.53	18.33	-2.57971	-1.38862	-1.12737	-2.10572	-2.35202	Down	GLTP domain-containing protein [Triticum aestivum]	Metabolism	Glycerolipid metabolism	ko01100//Metabolic pathways;ko00561//Glycerolipid metabolism	ko00561	GO:0005634//nucleus;GO:0005737//cytoplasm	GO:0017089//glycolipid transporter activity;GO:0051861//glycolipid binding	GO:0046836//glycolipid transport	sp|Q8L7U7|ACDH_ARATH/3e-91/ACD11 homolog protein OS=Arabidopsis thaliana OX=3702 GN=At4g39670 PE=2 SV=1	NA
TraesCS4D02G045300	62.74	40.69	110.56	5.45	4.53	1.97	33.68	17.4	24.35	31.14	29.16	40.08	17.58	12.52	18.53	7.9	9.62	18.84	-4.73835	-1.82454	-1.51811	-2.56215	-3.08716	Down	GLTP domain-containing protein [Triticum aestivum]	Metabolism	Glycerolipid metabolism	ko01100//Metabolic pathways;ko00561//Glycerolipid metabolism	ko00561	GO:0005634//nucleus;GO:0005737//cytoplasm	GO:0017089//glycolipid transporter activity;GO:0051861//glycolipid binding	GO:0046836//glycolipid transport	sp|Q8L7U7|ACDH_ARATH/2e-91/ACD11 homolog protein OS=Arabidopsis thaliana OX=3702 GN=At4g39670 PE=2 SV=1	NA
TraesCS3D02G492500	34.42	23.73	41.22	1.45	2.26	1.43	11.34	2.61	3.74	12.34	10.06	13.34	1.85	0.75	3.18	0.93	1.03	6.32	-4.92509	-2.63387	-1.86954	-4.25917	-3.75359	Down	Glucuronoxylan 4-O-methyltransferase	-	-	-	-	-	-	GO:0045492//xylan biosynthetic process	sp|Q9C7F9|MT127_ARATH/1e-90/Probable methyltransferase At1g27930 OS=Arabidopsis thaliana OX=3702 GN=At1g27930 PE=1 SV=1	NA
TraesCS3A02G004400	399.01	155.98	432.09	0	0	0	113.58	0	11.25	83.64	47.25	117.25	5.9	0	0	0	0	57.21	-3.2207	-4.82637	-4.08984	-7.71541	-7.58227	Down	Glutamate--cysteine ligase	-	-	-	-	-	GO:0003674//molecular_function;GO:0005488//binding	-	NA	NA
TraesCS3A02G004500	6073.84	6159.34	11472.7	0	0	0	2969.92	176.58	573.41	3659.99	2632.02	4286.43	655.84	18.36	882.62	16.14	3.24	1129.55	-1.96912	-5.03713	-3.26487	-16.3137	-4.63287	Down	Glutamate--cysteine ligase	Genetic Information Processing	Translation	ko03008//Ribosome biogenesis in eukaryotes	K14564	-	-	-	NA	NA
TraesCS5D02G159100	0.82	4.27	1.05	188.25	217.92	259.13	4.17	23.56	21.1	19.91	26.95	7.94	9.05	15.18	51.05	15.46	45.27	42.13	6.21125	2.31603	2.33549	2.60863	3.47372	Up	glutamine-dependent asparagine synthetase [Triticum aestivum]	Metabolism	Biosynthesis of secondary metabolites;Amino acid metabolism	ko01100//Metabolic pathways;ko01110//Biosynthesis of secondary metabolites;ko00250//Alanine, aspartate and glutamate metabolism	K01953	GO:0005829//cytosol	GO:0004066//asparagine synthase (glutamine-hydrolyzing) activity;GO:0042803//protein homodimerization activity	GO:0006529//asparagine biosynthetic process;GO:0006541//glutamine metabolic process;GO:0009063//cellular amino acid catabolic process;GO:0009646//response to absence of light	sp|P31752|ASNS_ASPOF/0.0/Asparagine synthetase [glutamine-hydrolyzing] OS=Asparagus officinalis OX=4686 PE=2 SV=2	STM0680/0.0/---
TraesCS2A02G521700	30.2	18.1	23.29	2.6	1.77	1.05	13.02	13.04	14.45	14.47	14.59	16.36	8.33	10.71	13.48	7.82	4.84	10.21	-4.25665	-1.18541	-1.11134	-1.54297	-2.30905	Down	Glutaredoxin	-	-	-	-	GO:0005623//cell	GO:0009055//electron carrier activity;GO:0015035//protein disulfide oxidoreductase activity	GO:0045454//cell redox homeostasis;GO:0055114//oxidation-reduction process	sp|Q9FLE8|Y5986_ARATH/3e-56/Uncharacterized protein At5g39865 OS=Arabidopsis thaliana OX=3702 GN=At5g39865 PE=2 SV=1	NA
TraesCS2D02G523500	36.01	25.49	30.6	1.2	2.79	0.53	18.68	15.26	18.28	19.24	17.75	22.75	14.01	12.55	14.38	12.17	4.04	11.42	-4.9451	-1.18818	-1.08802	-1.6196	-2.38143	Down	Glutaredoxin	-	-	-	-	GO:0005623//cell	GO:0009055//electron carrier activity;GO:0015035//protein disulfide oxidoreductase activity	GO:0045454//cell redox homeostasis;GO:0055114//oxidation-reduction process	sp|Q9FLE8|Y5986_ARATH/9e-57/Uncharacterized protein At5g39865 OS=Arabidopsis thaliana OX=3702 GN=At5g39865 PE=2 SV=1	NA
TraesCS1A02G222600	174.56	88.8	276.51	4.6	3.86	0.98	79	49.66	84.35	51.84	48.28	67.76	27.75	28.57	62.7	21.35	13.68	50.31	-1.98786	-3.1168	-1.61942	-6.24214	-2.59324	Down	Glutaredoxin family protein	-	-	-	-	-	GO:0003674//molecular_function;GO:0016787//hydrolase activity;GO:0003824//catalytic activity	GO:0044237//cellular metabolic process;GO:0043412//macromolecule modification;GO:0009987//cellular process;GO:0006464//cellular protein modification process;GO:0044267//cellular protein metabolic process;GO:0008152//metabolic process;GO:0044260//cellular macromolecule metabolic process;GO:0036211//protein modification process;GO:0019538//protein metabolic process;GO:0008150//biological_process;GO…	sp|Q9FLE8|Y5986_ARATH/7e-34/Uncharacterized protein At5g39865 OS=Arabidopsis thaliana OX=3702 GN=At5g39865 PE=2 SV=1	NA
TraesCS1B02G235900	24.09	15.3	38.24	0	0.23	0	11.21	4.16	10.24	7.38	4.41	6.31	5.16	2.42	5.81	3.38	0.93	5.63	-7.95286	-1.81993	-2.32988	-2.90515	-3.59506	Down	Glutaredoxin family protein	-	-	-	-	GO:0005739//mitochondrion	GO:0009055//electron carrier activity;GO:0015035//protein disulfide oxidoreductase activity	GO:0045454//cell redox homeostasis;GO:0055114//oxidation-reduction process	sp|Q9FLE8|Y5986_ARATH/5e-35/Uncharacterized protein At5g39865 OS=Arabidopsis thaliana OX=3702 GN=At5g39865 PE=2 SV=1	NA
TraesCS1D02G224200	39.36	20.5	62.17	1.84	0.23	0	17.65	11.67	21.31	10.92	7.1	17.14	4.83	6.47	10.25	2.15	1.39	14.71	-5.29176	-1.5652	-2.03354	-2.82059	-2.93182	Down	Glutaredoxin family protein	-	-	-	-	GO:0005739//mitochondrion	GO:0009055//electron carrier activity;GO:0015035//protein disulfide oxidoreductase activity	GO:0045454//cell redox homeostasis;GO:0055114//oxidation-reduction process	sp|Q9FLE8|Y5986_ARATH/2e-34/Uncharacterized protein At5g39865 OS=Arabidopsis thaliana OX=3702 GN=At5g39865 PE=2 SV=1	NA
TraesCS2B02G551200	44.16	25.65	34.77	3.85	3.18	0.49	17.71	19.21	22.9	17.05	19.2	21.12	12.18	14.27	16.68	13.05	5.25	13.4	-4.27287	-1.16211	-1.3089	-1.69854	-2.37733	Down	Glutaredoxin-like	-	-	-	-	GO:0005623//cell	GO:0009055//electron carrier activity;GO:0015035//protein disulfide oxidoreductase activity	GO:0045454//cell redox homeostasis;GO:0055114//oxidation-reduction process	sp|Q9FLE8|Y5986_ARATH/1e-55/Uncharacterized protein At5g39865 OS=Arabidopsis thaliana OX=3702 GN=At5g39865 PE=2 SV=1	NA
TraesCS5B02G259700	1.35	1.8	2.83	0.61	0.2	0.59	0.25	0.19	0.43	0.24	0.48	0.77	0.2	0.22	0	0.18	0.21	0	-2.25411	-4.17754	-2.97257	-2.472	-3.9215	Down	Glutathione S-transferase	-	-	-	-	-	-	-	sp|O65857|GSTF1_ORYSJ/6e-106/Probable glutathione S-transferase GSTF1 OS=Oryza sativa subsp. japonica OX=39947 GN=GSTF1 PE=1 SV=2	SMb20420/3e-18/---
TraesCS7D02G431500	2.37	3.37	2.9	13.28	15.05	17.13	8.32	7.27	5.36	10.21	9.05	8.6	8.82	7.9	9.57	7.78	10.02	7.21	1.44944	1.09997	1.03988	2.01484	1.23951	Up	Glutathione synthetase	Metabolism	Glycan biosynthesis and metabolism	ko00514//Other types of O-glycan biosynthesis	K13667	-	-	-	sp|O22494|GSHB_SOLLC/0.0/Glutathione synthetase, chloroplastic OS=Solanum lycopersicum OX=4081 GN=GSH2 PE=2 SV=1	NA
TraesCS2A02G411200	50.02	36.7	68.58	19	8.92	9.63	25.87	12.37	16.58	24.93	26.46	34.35	13.46	9.47	13.25	6.91	5.92	14.43	-2.59105	-1.83095	-1.30043	-2.52135	-3.15489	Down	Glycerol-3-phosphate transporter, putative	-	-	-	-	GO:0016021//integral component of membrane	GO:0022857//transmembrane transporter activity	GO:0006820//anion transport;GO:0055085//transmembrane transport	sp|Q9C5L3|GLPT1_ARATH/0.0/Putative glycerol-3-phosphate transporter 1 OS=Arabidopsis thaliana OX=3702 GN=At3g47420 PE=2 SV=1	PA1144/7e-26/---
TraesCS2B02G430000	41.16	31.65	61.97	16.6	14.52	14.98	22.81	9.84	12.82	24.71	23.85	28.57	10.75	8.02	13.39	6.58	4.76	14.23	-2.23538	-1.88581	-1.2634	-2.4736	-3.06247	Down	Glycerol-3-phosphate transporter, putative	-	-	-	-	GO:0016021//integral component of membrane	GO:0022857//transmembrane transporter activity	GO:0006820//anion transport;GO:0055085//transmembrane transport	sp|Q9C5L3|GLPT1_ARATH/0.0/Putative glycerol-3-phosphate transporter 1 OS=Arabidopsis thaliana OX=3702 GN=At3g47420 PE=2 SV=1	PA1144/2e-25/---
TraesCS2D02G408700	66.42	55.11	87.12	14.68	11.49	10.59	39.93	16.26	22.15	34.14	34.17	41	14.35	10.27	21.51	11.17	6.67	21.05	-3.09163	-1.72235	-1.35983	-2.5184	-3.03146	Down	Glycerol-3-phosphate transporter, putative	-	-	-	-	GO:0016021//integral component of membrane	GO:0022857//transmembrane transporter activity	GO:0006820//anion transport;GO:0055085//transmembrane transport	sp|Q9C5L3|GLPT1_ARATH/0.0/Putative glycerol-3-phosphate transporter 1 OS=Arabidopsis thaliana OX=3702 GN=At3g47420 PE=2 SV=1	PA1144/1e-25/---
TraesCS4B02G344300	667.95	499.81	574.08	14.43	16.3	1.86	503.13	336.43	290.63	282.23	297.5	399.37	264.79	189.13	359.85	97.04	41.7	198.54	-6.13869	-1.03591	-1.28162	-1.50313	-2.86983	Down	Glycosyl hydrolase family 14[Triticum aestivum]	Metabolism	Carbohydrate metabolism	ko01100//Metabolic pathways;ko00500//Starch and sucrose metabolism	K01177	-	GO:0016161//beta-amylase activity	GO:0000272//polysaccharide catabolic process	sp|Q10RZ1|BAMY2_ORYSJ/0.0/Beta-amylase 2, chloroplastic OS=Oryza sativa subsp. japonica OX=39947 GN=BAMY2 PE=1 SV=1	NA
TraesCS1B02G041400	0.32	0.23	0.22	13.23	3.41	3.53	1.11	0.62	1.21	0.79	0.83	1.28	1.4	0.93	5.15	1.91	1.97	1.94	1.73346	2.54809	1.74029	4.46302	2.96425	Up	Glycosyltransferase	-	-	-	-	-	-	GO:0008150//biological_process;GO:0006950//response to stress;GO:0050896//response to stimulus	NA	NA
TraesCS1B02G253400	32.36	48.2	45.17	1.74	2.97	3.31	15.38	9.65	8.56	28.41	24.81	27.25	11.47	6.72	12.51	3.33	4.94	5.76	-4.58974	-2.22132	-1.10374	-2.41557	-3.76823	Down	Glycosyltransferase	-	-	-	-	GO:0000139//Golgi membrane;GO:0016021//integral component of membrane	GO:0035252//UDP-xylosyltransferase activity	GO:0042546//cell wall biogenesis;GO:0071555//cell wall organization	sp|Q9M146|MGP4_ARATH/2e-167/UDP-D-xylose:L-fucose alpha-1,3-D-xylosyltransferase MGP4 OS=Arabidopsis thaliana OX=3702 GN=MGP4 PE=2 SV=1	NA
TraesCS1D02G241600	5.96	14.82	19.79	1.65	2.26	2.98	7.52	4.01	6.77	5.22	4.58	7.84	4.92	3.42	5.35	3.18	3.88	3.58	-1.50242	-2.39798	-1.42281	-2.99872	-1.98232	Down	Glycosyltransferase	-	-	-	-	-	-	-	sp|Q9M146|MGP4_ARATH/7e-167/UDP-D-xylose:L-fucose alpha-1,3-D-xylosyltransferase MGP4 OS=Arabidopsis thaliana OX=3702 GN=MGP4 PE=2 SV=1	NA
TraesCS2B02G013100	0.88	0.81	2.73	0	0.41	0.52	0	0	0	0.27	0.16	0.21	0	0	0	0.17	0	0.22	-3.12592	-3.82756	-8.13729	-2.66659	-8.1713	Down	Glycosyltransferase	-	-	-	-	-	GO:0003674//molecular_function;GO:0005488//binding	GO:0008150//biological_process;GO:0008152//metabolic process	sp|Q9ZQ97|U73C4_ARATH/2e-117/UDP-glycosyltransferase 73C4 OS=Arabidopsis thaliana OX=3702 GN=UGT73C4 PE=2 SV=1	NA
TraesCS2D02G025100	19.89	16.53	35.61	0.21	0.16	0.21	4.38	0.51	1.73	5.69	3.06	4.86	1.05	0.62	1.15	0.14	0.14	3.75	-7.32698	-2.62136	-2.61327	-4.83992	-3.59653	Down	Glycosyltransferase	Metabolism	Biosynthesis of secondary metabolites;Metabolism of terpenoids and polyketides	ko01100//Metabolic pathways;ko01110//Biosynthesis of secondary metabolites;ko00906//Carotenoid biosynthesis	K14595	GO:0016020//membrane;GO:0043231//intracellular membrane-bounded organelle	GO:0080043//quercetin 3-O-glucosyltransferase activity;GO:0080044//quercetin 7-O-glucosyltransferase activity	GO:0009813//flavonoid biosynthetic process;GO:0052696//flavonoid glucuronidation	sp|Q9AT54|SCGT_TOBAC/2e-107/Scopoletin glucosyltransferase OS=Nicotiana tabacum OX=4097 GN=TOGT1 PE=1 SV=1	NA
TraesCS4A02G339700	0.32	0.44	0.18	4.37	3.44	2.5	2.29	1.96	2.7	1.87	0.99	1.49	3.35	3.99	1.77	5.6	4.77	4.43	1.92315	3.50499	2.61388	3.0787	2.86598	Up	Glycosyltransferase	-	-	-	-	GO:0005575//cellular_component;GO:0016020//membrane	GO:0005488//binding;GO:0003674//molecular_function;GO:0003824//catalytic activity;GO:0016740//transferase activity	GO:0008150//biological_process;GO:0008152//metabolic process	sp|P0C042|Y4597_ARATH/4e-69/Uncharacterized protein At4g15970 OS=Arabidopsis thaliana OX=3702 GN=At4g15970 PE=2 SV=1	NA
TraesCS6A02G149700	0	0	0	12.48	3.81	3.9	2.94	2.24	2.92	0.53	0.15	0.57	1.87	3.5	4.91	4.37	6.3	4.05	5.46123	8.96577	8.10453	9.51292	8.34573	Up	GMP synthase [glutamine-hydrolyzing]	-	-	-	-	GO:0005575//cellular_component;GO:0016020//membrane	GO:0003824//catalytic activity;GO:0003674//molecular_function;GO:1901363//heterocyclic compound binding;GO:0005488//binding;GO:0005515//protein binding;GO:0016772//transferase activity, transferring phosphorus-containing groups;GO:1901265//nucleoside phosphate binding;GO:0036094//small molecule binding;GO:0016740//transferase activity;GO:0016301//kinase activity;GO:0000166//nucleotide binding;GO:…	GO:0044260//cellular macromolecule metabolic process;GO:0043412//macromolecule modification;GO:0019538//protein metabolic process;GO:0043170//macromolecule metabolic process;GO:0008150//biological_process;GO:0044237//cellular metabolic process;GO:0006464//cellular protein modification process;GO:0044267//cellular protein metabolic process;GO:0009987//cellular process;GO:0071704//organic substance…	sp|O82225|GGP5_ARATH/8e-81/Gamma-glutamyl peptidase 5 OS=Arabidopsis thaliana OX=3702 GN=GGP5 PE=2 SV=1	PA1742/3e-24/---
TraesCS4A02G284400	50.68	27.71	54.88	29.64	19.49	20.87	27.94	23.43	21.92	19.28	33.01	36.09	15.84	17.82	15.99	7.37	6.98	17.2	-1.57251	-1.27302	-1.05825	-1.8905	-2.74055	Down	GMP synthase [glutamine-hydrolyzing] / GMP synthase, putative	-	-	-	-	GO:0005829//cytosol	GO:0008233//peptidase activity;GO:0016740//transferase activity	GO:0006508//proteolysis;GO:0006541//glutamine metabolic process;GO:0019760//glucosinolate metabolic process;GO:0044238//primary metabolic process	sp|O82225|GGP5_ARATH/6e-57/Gamma-glutamyl peptidase 5 OS=Arabidopsis thaliana OX=3702 GN=GGP5 PE=2 SV=1	CC0409/4e-22/---
TraesCS6D02G321700	2.52	1.86	3.62	0.19	0.33	0.32	1.44	1.03	0.84	0.88	0.8	0.99	0.78	0.99	0.84	0.96	0.69	0.97	-1.8256	-2.03952	-1.52963	-3.63867	-1.99751	Down	GPI-anchored adhesin-like protein	Genetic Information Processing;Human Diseases	Endocrine and metabolic diseases;Translation	ko03015//mRNA surveillance pathway;ko04931//Insulin resistance	K06269	-	GO:0016787//hydrolase activity;GO:0003674//molecular_function;GO:0003824//catalytic activity	GO:0008150//biological_process;GO:0044237//cellular metabolic process;GO:0071704//organic substance metabolic process;GO:0044267//cellular protein metabolic process;GO:0008152//metabolic process;GO:0043412//macromolecule modification;GO:0036211//protein modification process;GO:0044238//primary metabolic process;GO:0009987//cellular process;GO:0006464//cellular protein modification process;GO:0043…	NA	NA
TraesCS2A02G209600	88.13	65.62	138.54	0	0	0	43.28	16.29	31.32	40.59	41.82	51.23	13.71	4.83	27.54	1.55	0	22.73	-1.44865	-4.01165	-1.9667	-12.8718	-3.07881	Down	GPI-anchored protein LORELEI	Genetic Information Processing	Translation	ko03015//mRNA surveillance pathway	K11584	GO:0005886//plasma membrane;GO:0016021//integral component of membrane	GO:0003824//catalytic activity;GO:0016301//kinase activity;GO:1901265//nucleoside phosphate binding;GO:1901363//heterocyclic compound binding;GO:0016740//transferase activity;GO:0036094//small molecule binding;GO:0016772//transferase activity, transferring phosphorus-containing groups;GO:0097159//organic cyclic compound binding;GO:0000166//nucleotide binding;GO:0003674//molecular_function;GO:0005…	GO:0044237//cellular metabolic process;GO:0009987//cellular process;GO:0043170//macromolecule metabolic process;GO:0008152//metabolic process;GO:0044238//primary metabolic process;GO:0071704//organic substance metabolic process;GO:0044267//cellular protein metabolic process;GO:0036211//protein modification process;GO:0019538//protein metabolic process;GO:0008150//biological_process;GO:0006464//ce…	sp|Q9FKT1|LLG1_ARATH/3e-41/GPI-anchored protein LLG1 OS=Arabidopsis thaliana OX=3702 GN=LLG1 PE=1 SV=1	NA
TraesCS2B02G235800	53.37	46.19	63.67	0	0.15	0	34.55	12.33	15.14	29.35	32.63	34.1	13.62	3.05	18.1	2.02	0.16	11.85	-9.51689	-1.73379	-1.25739	-2.25267	-3.23479	Down	GPI-anchored protein LORELEI	Genetic Information Processing	Translation	ko03015//mRNA surveillance pathway	K11584	GO:0005886//plasma membrane;GO:0016021//integral component of membrane	-	GO:0009567//double fertilization forming a zygote and endosperm;GO:0010183//pollen tube guidance;GO:0010198//synergid death;GO:0010483//pollen tube reception	sp|Q9FKT1|LLG1_ARATH/4e-43/GPI-anchored protein LLG1 OS=Arabidopsis thaliana OX=3702 GN=LLG1 PE=1 SV=1	NA
TraesCS2D02G216300	175.64	106.82	221.57	0	0	0	90.58	42.56	50.4	78.73	68.25	80.29	32.23	12.52	59.97	6.64	0.58	34.27	-1.58535	-4.0859	-1.80048	-12.4872	-2.74374	Down	GPI-anchored protein LORELEI	Genetic Information Processing	Translation	ko03015//mRNA surveillance pathway	K11584	GO:0005886//plasma membrane;GO:0016021//integral component of membrane	-	-	sp|Q9FKT1|LLG1_ARATH/1e-42/GPI-anchored protein LLG1 OS=Arabidopsis thaliana OX=3702 GN=LLG1 PE=1 SV=1	NA
TraesCS5B02G502200	0.27	0.72	0.55	16.35	5.28	3.9	2.11	1.27	2.13	1.32	1.55	3.82	1.73	1.21	7.92	2.38	3.59	4.05	1.88214	2.23365	1.57194	3.74276	2.45437	Up	GRAM domain-containing protein / ABA-responsive	Environmental Information Processing	Signal transduction	ko04075//Plant hormone signal transduction	K13464	-	-	-	sp|Q9LYV6|GEML5_ARATH/1e-98/GEM-like protein 5 OS=Arabidopsis thaliana OX=3702 GN=At5g13200 PE=1 SV=1	NA
TraesCS2D02G420000	23.19	26.21	32.92	0	0.13	0	17.04	10.8	10.72	18.36	16.74	21.53	6.23	3.14	8.55	0.95	0.12	5.83	-8.87635	-1.49209	-1.02267	-2.51988	-3.34966	Down	GRF zinc finger-containing protein-like protein	-	-	-	-	-	GO:0008270//zinc ion binding	-	NA	NA
novel_G006926	3.5	2.9	5.76	0.26	0.07	0.32	1.74	0.33	0.61	1.28	0.66	1.11	0.45	0.07	0.75	0.13	0	0.86	-4.64511	-2.19828	-2.05342	-3.25283	-3.93376	Down	Group XV phospholipase A2 [Aegilops tauschii]	Metabolism;Cellular Processes	Lipid metabolism;Transport and catabolism	ko00564//Glycerophospholipid metabolism	K06129	-	GO:0008374//O-acyltransferase activity	GO:0006629//lipid metabolic process	sp|Q9FZI8|LCAT1_ARATH/4e-85/Lecithin-cholesterol acyltransferase-like 1 OS=Arabidopsis thaliana OX=3702 GN=LCAT1 PE=2 SV=1	NA
TraesCS1A02G322700	0.77	1.17	0.75	3.54	5.86	6.59	2.47	3.02	1.97	2.48	2.41	1.94	3.14	3.09	2.99	3.52	4.35	3.66	1.10122	1.65803	1.23819	2.17452	1.40138	Up	H/ACA ribonucleoprotein complex non-core subunit NAF1	-	-	-	-	-	-	-	NA	NA
novel_G000906	4.57	3.32	6.15	0	0	0	0	0	0	0.42	0	0	0	0	0	0	0	0	-6.80792	-3.94728	-2.95856	-4.77244	-6.03251	Down	H+-transporting two-sector ATPase (EC 3.6.3.14) protein 6 - Sanduri wheat mitochondrion (mitochondrion) [Triticum timopheevii]	Metabolism	Energy metabolism	ko01100//Metabolic pathways;ko00190//Oxidative phosphorylation	K02126	GO:0016021//integral component of membrane;GO:0005743//mitochondrial inner membrane;GO:0045263//proton-transporting ATP synthase complex, coupling factor F(o)	GO:0015078//hydrogen ion transmembrane transporter activity	GO:0015986//ATP synthesis coupled proton transport	sp|P68527|ATP6_WHEAT/2e-138/ATP synthase subunit a OS=Triticum aestivum OX=4565 GN=ATP6 PE=3 SV=1	mlr7411/1e-07/---
TraesCS3B02G120000LC	71.54	91.25	109.89	0	6.97	14.33	38.76	12.57	35.09	36.43	12.69	79.96	18.1	34.01	10.27	20	12.52	12.41	-2.11706	-3.29751	-2.3529	-4.52169	-2.86257	Down	Haloacid dehalogenase-like hydrolase	-	-	-	-	-	-	-	NA	NA
TraesCS4A02G307800	14.23	13.44	17.61	10.66	6.24	8.54	8.9	7.41	6.82	9.63	9.38	10.77	5.64	5.5	6.22	5.62	6.08	9.57	-1.43471	-1.34999	-1.06624	-1.81746	-1.75652	Down	Haloacid dehalogenase-like hydrolase superfamily protein	-	-	-	-	-	GO:0016787//hydrolase activity	GO:0008152//metabolic process	sp|Q9LDD5|PYRP2_ARATH/6e-146/5-amino-6-(5-phospho-D-ribitylamino)uracil phosphatase, chloroplastic OS=Arabidopsis thaliana OX=3702 GN=PYRP2 PE=1 SV=1	CAC0855/1e-17/---
TraesCS2D02G033200	1.07	0.3	0.06	39.37	0.74	0.74	4.81	0.97	2.08	0.68	0.7	21.86	15.72	0.2	0.59	6.42	0.71	1.88	3.86709	2.2581	2.25313	4.66004	3.14933	Up	Heat shock protein 90	Metabolism	Carbohydrate metabolism	ko00010//Glycolysis / Gluconeogenesis	K01568	-	GO:0005488//binding;GO:0003674//molecular_function	-	sp|P51819|HSP83_IPONI/0.0/Heat shock protein 83 OS=Ipomoea nil OX=35883 GN=HSP83A PE=2 SV=1	SPAC926.04c/0.0/---
TraesCS3D02G114700	0.2	0.18	0	40.12	0.19	0.67	2.05	2.35	4.11	5.79	9.05	20.18	4.72	0	3.85	8.78	2.05	2.74	4.15084	2.47868	3.50165	2.44329	4.07319	Up	Heat-shock protein, putative	Genetic Information Processing	Folding, sorting and degradation	ko04141//Protein processing in endoplasmic reticulum	K13993	-	-	-	sp|P24632|HSP22_MAIZE/1e-73/17.8 kDa class II heat shock protein OS=Zea mays OX=4577 PE=2 SV=1	XF2234/4e-16/---
TraesCS2B02G375900	5.43	5.47	22.42	0	0	0	2.84	0.2	0.59	2.19	0.98	1.92	0.11	0.23	0.28	0	0.11	3.44	-3.03498	-3.66672	-3.53185	-9.96945	-6.12478	Down	Heavy metal transport/detoxification protein	-	-	-	-	-	-	-	sp|Q9C9A3|HIP20_ARATH/7e-18/Heavy metal-associated isoprenylated plant protein 20 OS=Arabidopsis thaliana OX=3702 GN=HIPP20 PE=1 SV=1	NA
TraesCS2D02G392200	2.99	5.42	5.35	60.6	26.94	24.44	7.98	15.38	22.93	10.25	9.06	16.35	9.45	17.58	23.17	12.9	18.94	28	1.08459	1.66723	1.50263	2.68473	1.46113	Up	Heavy metal transport/detoxification superfamily protein	-	-	-	-	-	-	-	sp|B3H6D0|HIP45_ARATH/3e-13/Heavy metal-associated isoprenylated plant protein 45 OS=Arabidopsis thaliana OX=3702 GN=HIPP45 PE=3 SV=1	NA
TraesCS2A02G064900	2.49	3.62	2.91	136.2	104.76	58.73	45.73	23.66	23.4	21.63	31.39	56.26	43.78	31.23	39.15	32	47.98	49.61	4.38921	2.69635	2.68075	3.07535	3.13758	Up	heavy metal-associated isoprenylated protein 1 [Triticum aestivum]	-	-	-	-	GO:0005737//cytoplasm	GO:0046914//transition metal ion binding	GO:0030001//metal ion transport;GO:0046916//cellular transition metal ion homeostasis	sp|Q9SZN7|HIP26_ARATH/2e-70/Heavy metal-associated isoprenylated plant protein 26 OS=Arabidopsis thaliana OX=3702 GN=HIPP26 PE=1 SV=1	NA
TraesCS6A02G240000LC	12.01	11.73	25.08	8.63	4.59	5.92	8.88	7.44	10.33	8.32	9.2	9.05	7.35	8.12	8.12	6.58	5.08	9.12	-1.1709	-1.6845	-1.14225	-1.74482	-1.46328	Down	heme oxygenase-like, multi-helical	-	-	-	-	GO:0005618//cell wall;GO:0044464//cell part;GO:0030312//external encapsulating structure;GO:0005623//cell;GO:0071944//cell periphery;GO:0005575//cellular_component;GO:0005576//extracellular region	GO:0003674//molecular_function;GO:0003824//catalytic activity;GO:0016740//transferase activity;GO:0016787//hydrolase activity	GO:0016043//cellular component organization;GO:0009987//cellular process;GO:0071840//cellular component organization or biogenesis;GO:0044238//primary metabolic process;GO:0071704//organic substance metabolic process;GO:0008150//biological_process;GO:0008152//metabolic process;GO:0005975//carbohydrate metabolic process	NA	NA
TraesCS2D02G255000	15.39	10.23	29.59	0	0	0	10.65	1.25	4.05	7.66	5.38	10.24	1.32	0.49	2.98	0.8	0.23	6.36	-1.62808	-3.36389	-2.13753	-9.65144	-4.0166	Down	Hemoglobin-binding protein A	-	-	-	-	GO:0005576//extracellular region;GO:0005575//cellular_component	-	GO:0008150//biological_process;GO:0000003//reproduction	NA	NA
TraesCS2B02G208100	0.07	0.17	0.1	16.75	12.14	9.11	6.18	5.39	2.96	1.58	0.68	1.83	6.24	8.31	3.17	14.72	15.01	11.04	5.95986	3.96159	1.84565	4.4847	5.87997	Up	Heparanase, putative	Metabolism	Glycan biosynthesis and metabolism	ko01100//Metabolic pathways;ko00531//Glycosaminoglycan degradation	K07964	GO:0016020//membrane	GO:0016798//hydrolase activity, acting on glycosyl bonds	GO:0005975//carbohydrate metabolic process	sp|Q8L608|HPSE2_ARATH/0.0/Heparanase-like protein 2 OS=Arabidopsis thaliana OX=3702 GN=At5g61250 PE=2 SV=1	NA
TraesCS2A02G181500	0	0.54	0.16	25.18	13.37	12.71	9.07	6.48	5.87	1.8	1.71	2.47	8.05	11.1	4.41	18.46	19.09	17.57	5.48947	3.85132	1.78288	4.12058	5.45345	Up	Heparanase, putative [Triticum aestivum]	Metabolism	Glycan biosynthesis and metabolism	ko01100//Metabolic pathways;ko00531//Glycosaminoglycan degradation	K07964	GO:0016020//membrane	GO:0016798//hydrolase activity, acting on glycosyl bonds	GO:0005975//carbohydrate metabolic process	sp|Q8L608|HPSE2_ARATH/0.0/Heparanase-like protein 2 OS=Arabidopsis thaliana OX=3702 GN=At5g61250 PE=2 SV=1	NA
TraesCS4B02G023700	7.13	4.08	11.62	1.29	0.29	0	3.3	1.9	3.98	2.55	2.1	3.94	1.87	1.37	5.84	0.69	1.05	4.06	-1.67315	-2.41046	-1.57805	-4.18304	-1.72894	Down	Hexosyltransferase	-	-	-	-	GO:0005575//cellular_component;GO:0016020//membrane	GO:0005215//transporter activity;GO:0003674//molecular_function	GO:0008150//biological_process;GO:0051179//localization;GO:0006810//transport;GO:0051234//establishment of localization;GO:0009987//cellular process	sp|Q9S7G2|GATL2_ARATH/5e-147/Probable galacturonosyltransferase-like 2 OS=Arabidopsis thaliana OX=3702 GN=GATL2 PE=2 SV=1	SP1765/7e-09/---
TraesCS4D02G021300	3.91	4.7	8.01	1.2	0.38	0	2.73	1.2	1.74	2.95	1.46	2.95	0.72	0.8	3.5	0.98	0.54	2.04	-1.44708	-2.64156	-1.82503	-3.71771	-2.13069	Down	Hexosyltransferase	-	-	-	-	-	-	-	sp|Q9S7G2|GATL2_ARATH/3e-146/Probable galacturonosyltransferase-like 2 OS=Arabidopsis thaliana OX=3702 GN=GATL2 PE=2 SV=1	SP1765/4e-09/---
TraesCS6D02G044500	171.26	90.59	266.31	0.28	0	0	50.23	18.02	50.79	50.27	53.56	66.76	10.02	1.55	25.96	0.83	0.57	35.03	-10.0533	-1.95642	-2.05059	-2.94539	-3.14959	Down	Histidine biosynthesis bifunctional protein HisB	-	-	-	-	-	-	-	NA	NA
TraesCS7B02G408400	1.62	3.13	1.95	15.01	14.78	12.14	11.81	13.23	14.58	8.33	11.5	12.73	13.69	17.86	8.75	11.57	15.23	11.79	1.98665	1.89245	1.39754	1.91737	1.80423	Up	Histone H2AX [Aegilops tauschii]	-	-	-	-	GO:0000786//nucleosome;GO:0000790//nuclear chromatin	GO:0003677//DNA binding;GO:0046982//protein heterodimerization activity	GO:0006342//chromatin silencing	sp|O65759|H2AX_CICAR/2e-78/Histone H2AX OS=Cicer arietinum OX=3827 GN=HIS2A PE=2 SV=1	SPAC19G12.06c/9e-59/---
TraesCS4B02G493100LC	0.41	0.69	0.17	10.96	4.32	1.39	3.04	3.05	2.59	3.86	4.67	3.3	2.22	1.52	17.29	4.29	3.28	2.88	2.7845	2.50474	2.38974	3.35655	3.59514	Up	Histone H3 K4-specific methyltransferase SET7/9 family protein	-	-	-	-	GO:0005575//cellular_component;GO:0016020//membrane	GO:1901363//heterocyclic compound binding;GO:1901265//nucleoside phosphate binding;GO:0003674//molecular_function;GO:0016301//kinase activity;GO:0016740//transferase activity;GO:0000166//nucleotide binding;GO:0097159//organic cyclic compound binding;GO:0005488//binding;GO:0036094//small molecule binding;GO:0003824//catalytic activity;GO:0016772//transferase activity, transferring phosphorus-conta…	GO:0044267//cellular protein metabolic process;GO:0008152//metabolic process;GO:0043170//macromolecule metabolic process;GO:0071704//organic substance metabolic process;GO:0044260//cellular macromolecule metabolic process;GO:0036211//protein modification process;GO:0044238//primary metabolic process;GO:0019538//protein metabolic process;GO:0008150//biological_process;GO:0043412//macromolecule mod…	NA	NA
TraesCS6B02G332200	22.26	18.85	40.68	6.25	1.92	1.72	11.37	8.62	11.44	11.69	6.23	13.36	4.78	7	9.51	5.56	3.48	13.27	-3.53126	-1.68675	-1.71549	-2.3101	-2.54993	Down	Homeobox protein Hox-B1	-	-	-	-	-	-	-	NA	NA
TraesCS2B02G407600	0.28	0.48	0.12	40.71	19.56	23.19	0.38	3.6	2.72	1.11	4	6.79	2.08	0.81	19.25	1.05	5.01	6.62	3.43802	3.34162	2.6414	6.15361	4.24542	Up	Homeobox protein, putative	Metabolism	Biosynthesis of other secondary metabolites	ko00940//Phenylpropanoid biosynthesis	K00430	-	GO:0003674//molecular_function;GO:0005488//binding;GO:0003824//catalytic activity	GO:0006950//response to stress;GO:0008150//biological_process;GO:0050896//response to stimulus;GO:0008152//metabolic process	sp|Q7XUJ5|HOX22_ORYSJ/8e-100/Homeobox-leucine zipper protein HOX22 OS=Oryza sativa subsp. japonica OX=39947 GN=HOX22 PE=2 SV=2	NA
TraesCS3B02G125000	26.11	13.11	27.81	0.24	0.18	0.24	13.54	5.95	6.81	8.21	6.81	10.12	4.3	3.96	6.31	0.87	0.73	4.79	-7.05426	-1.67564	-1.76587	-2.56113	-3.59051	Down	Homeobox-leucine zipper protein family	-	-	-	-	-	-	-	NA	NA
TraesCS6B02G284300	0.26	1.19	0.75	9.6	9.87	13.12	1.1	6.91	7.43	3.7	4.59	7.05	2.46	3.04	15.15	3.77	9.33	18.25	3.19038	1.82591	1.73715	2.37564	2.96653	Up	HOX1 [Triticum aestivum]	-	-	-	-	GO:0005634//nucleus	GO:0003700//transcription factor activity, sequence-specific DNA binding;GO:0043565//sequence-specific DNA binding	GO:0006355//regulation of transcription, DNA-templated	sp|A2X7U1|HOX24_ORYSI/1e-84/Homeobox-leucine zipper protein HOX24 OS=Oryza sativa subsp. indica OX=39946 GN=HOX24 PE=2 SV=2	NA
TraesCS4A02G080700	25.29	20.61	32.95	4.48	2.7	2.09	21.44	13.5	14.41	17.54	16.25	20.76	9.94	7.66	13.84	6.28	8.19	12.38	-3.65529	-1.08626	-1.01206	-1.7463	-2.22633	Down	HVA22-like protein	-	-	-	-	GO:0016020//membrane	-	-	sp|Q8LE10|HA22I_ARATH/1e-83/HVA22-like protein i OS=Arabidopsis thaliana OX=3702 GN=HVA22I PE=2 SV=2	SPBC30D10.09c/1e-13/---
TraesCS4A02G262000	23.9	20.06	23.19	2.19	2.66	0.75	10.67	9.77	11.39	13.74	9.72	14.67	7.16	7.14	8.95	5.71	2.26	10.4	-4.17042	-1.43111	-1.27236	-1.96036	-2.5097	Down	Hyccin protein	-	-	-	-	-	-	-	NA	NA
TraesCS4D02G053200	43.43	37.24	44.59	3.34	2.56	1.15	25.95	18.49	23.9	25.98	22.07	27.77	11.98	9.66	17.52	8.19	4	13.15	-4.68643	-1.24344	-1.19664	-2.06769	-2.94133	Down	Hyccin protein	-	-	-	-	-	-	-	NA	NA
TraesCS6D02G317400	7.12	4.99	20.35	0.74	0	0.39	5.83	0.4	0.76	1.54	2.15	1.27	0.44	0	0.46	0.38	0.39	2.36	-4.9593	-1.9423	-2.18436	-4.04931	-3.70147	Down	Hydrogenase expression/formation protein HupF	-	-	-	-	-	-	-	NA	NA
TraesCS2A02G582800	33.17	55.32	68.76	0	0	0	43.02	14.14	22.27	36.19	34.84	40.21	13.62	5	16.46	1.76	1.4	15.06	-9.6681	-1.32415	-1.01379	-2.4976	-3.21823	Down	Hydrophobic family protein[Triticum aestivum]	-	-	-	-	GO:0016021//integral component of membrane	-	GO:0009409//response to cold	sp|Q8H5T6|LTI6A_ORYSJ/1e-19/Hydrophobic protein LTI6A OS=Oryza sativa subsp. japonica OX=39947 GN=LTI6A PE=2 SV=1	asr3796/1e-10/---
TraesCS4B02G055800	7.91	12.41	8.84	4.72	2.64	1.51	2.32	2.16	3.94	5.82	4.54	5.05	1.75	1.61	1.77	2.64	2.49	3.31	-2.18353	-1.95657	-1.30931	-2.84046	-2.38145	Down	Hydroquinone glucosyltransferase [Triticum urartu]	-	-	-	-	GO:0043231//intracellular membrane-bounded organelle	GO:0080043//quercetin 3-O-glucosyltransferase activity;GO:0080044//quercetin 7-O-glucosyltransferase activity	GO:0009813//flavonoid biosynthetic process;GO:0052696//flavonoid glucuronidation	sp|Q9AR73|HQGT_RAUSE/9e-140/Hydroquinone glucosyltransferase OS=Rauvolfia serpentina OX=4060 GN=AS PE=1 SV=1	NA
TraesCS5B02G222000	16.71	8.83	9.63	92.97	53.19	39.45	46.92	34.37	41.61	50.56	39.47	63.77	51.38	54.84	50.45	36.44	47.54	56.15	-1.44448	-3.23337	-1.49832	-3.50881	-2.46867	Down	Hydroxycinnamoyl-CoA shikimate/quinate hydroxycinnamoyltransferase	-	-	-	-	GO:0044464//cell part;GO:0005575//cellular_component;GO:0071944//cell periphery;GO:0005618//cell wall;GO:0030312//external encapsulating structure;GO:0005623//cell	GO:0016787//hydrolase activity;GO:0003824//catalytic activity;GO:0098772//molecular function regulator;GO:0003674//molecular_function;GO:0030234//enzyme regulator activity	GO:0009987//cellular process;GO:0008150//biological_process;GO:0071840//cellular component organization or biogenesis;GO:0008152//metabolic process;GO:0016043//cellular component organization	sp|Q5SMM6|HCT4_ORYSJ/2e-135/Hydroxycinnamoyltransferase 4 OS=Oryza sativa subsp. japonica OX=39947 GN=HCT4 PE=1 SV=1	NA
TraesCS5D02G230700	99.4	70.76	114.52	11.83	8.2	3.83	51.26	31.78	38.21	50.19	47.66	60.88	20.31	15.19	26.5	9.26	4.95	25.43	-4.10898	-1.60045	-1.31235	-2.59238	-3.27276	Down	Hydroxycinnamoyl-CoA shikimate/quinate hydroxycinnamoyltransferase	Metabolism	Biosynthesis of secondary metabolites	ko01100//Metabolic pathways;ko01110//Biosynthesis of secondary metabolites;ko00940//Phenylpropanoid biosynthesis;ko00941//Flavonoid biosynthesis;ko00945//Stilbenoid, diarylheptanoid and gingerol biosynthesis	K13065	-	GO:0016747//transferase activity, transferring acyl groups other than amino-acyl groups	-	sp|Q5SMM6|HCT4_ORYSJ/1e-137/Hydroxycinnamoyltransferase 4 OS=Oryza sativa subsp. japonica OX=39947 GN=HCT4 PE=1 SV=1	NA
TraesCS7B02G126500	15.39	9.92	10.15	4.54	1.95	1.64	3.9	6.97	7.17	5.66	4.11	8.34	3.67	4.78	3.25	3.6	2.72	2.63	-2.60896	-1.26032	-1.31792	-1.99647	-2.59568	Down	Hydroxysteroid dehydrogenase-like protein 1 [Aegilops tauschii]	Metabolism	Biosynthesis of secondary metabolites;Lipid metabolism	ko01100//Metabolic pathways;ko01110//Biosynthesis of secondary metabolites;ko01212//Fatty acid metabolism;ko00062//Fatty acid elongation;ko01040//Biosynthesis of unsaturated fatty acids	K10251	GO:0016021//integral component of membrane	-	-	sp|Q8L9C4|KCR1_ARATH/7e-87/Very-long-chain 3-oxoacyl-CoA reductase 1 OS=Arabidopsis thaliana OX=3702 GN=KCR1 PE=1 SV=1	PA4832/8e-26/---
novel_G001414	15.53	12.44	17.94	0.12	0.08	0.04	7.22	3.8	7.03	7.91	6.24	9.03	2.58	1.18	3.94	0.69	0.77	3.61	-7.89978	-1.63785	-1.40726	-2.85502	-3.49384	Down	hypothetical protein AURANDRAFT_71850, partial [Aureococcus anophagefferens]	-	-	-	-	-	-	-	sp|Q9SI74|PMI10_ARATH/3e-06/Pectinesterase inhibitor 10 OS=Arabidopsis thaliana OX=3702 GN=PMEI10 PE=2 SV=1	NA
novel_G008877	0.26	1.02	1.64	0	0	0	0	0	0	0.05	0	0	0	0	0.25	0	0	0	-5.80696	-2.81613	-2.20382	-2.57059	-4.97672	Down	hypothetical protein BRADI_4g30350 [Brachypodium distachyon]	-	-	-	-	GO:0005634//nucleus	GO:0005488	GO:0006366//transcription from RNA polymerase II promoter	sp|Q9ZUG9|BH066_ARATH/3e-08/Transcription factor bHLH66 OS=Arabidopsis thaliana OX=3702 GN=BHLH66 PE=1 SV=1	NA
novel_G010537	1.94	4.83	10.51	0	0	0	1.58	0.4	0.6	0.25	0.77	1.27	0.22	0	0	0	0	0.2	-6.81064	-2.33579	-2.13354	-4.33599	-5.41694	Down	hypothetical protein F775_00516 [Aegilops tauschii]	-	-	-	-	-	-	-	NA	NA
novel_G006990	1.63	2.81	3.57	0.41	0	0.03	0.76	0.1	0.36	1.05	0.91	1.02	0.22	0	0.33	0	0.03	0.51	-4.2616	-2.58843	-1.67292	-3.75708	-3.20785	Down	hypothetical protein F775_00750 [Aegilops tauschii]	-	-	-	-	-	-	-	NA	NA
novel_G012666	3.01	2.02	3.8	0	0	0	0.6	0.42	0.87	0	0.6	1.04	0	0	0.2	0	0	0.54	-6.64161	-2.09182	-1.88422	-4.20734	-4.16893	Down	hypothetical protein F775_01028 [Aegilops tauschii]	-	-	-	-	-	-	-	NA	NA
novel_G001628	1.4	3.84	7.25	0	0	0	1.27	0	0	0.58	0.25	0.81	0	0	0	0	0	0.57	-6.43169	-2.23649	-2.05194	-4.29793	-4.21754	Down	hypothetical protein F775_01129 [Aegilops tauschii]	Metabolism	Metabolism of other amino acids	ko01100//Metabolic pathways;ko00430//Taurine and hypotaurine metabolism	K10712	-	-	-	sp|Q8LGJ5|PCO2_ARATH/2e-09/Plant cysteine oxidase 2 OS=Arabidopsis thaliana OX=3702 GN=PCO2 PE=1 SV=1	NA
novel_G013764	18.81	6.38	12.41	0.11	0	0	5.19	4.27	5.19	4.72	5.23	5.37	1.87	1.79	3.34	0.35	0.34	0.93	-8.10456	-1.64353	-1.62233	-2.71478	-5.00486	Down	hypothetical protein F775_02580 [Aegilops tauschii]	-	-	-	-	-	-	-	sp|Q9FPQ6|GP1_CHLRE/3e-25/Vegetative cell wall protein gp1 OS=Chlamydomonas reinhardtii OX=3055 GN=GP1 PE=1 SV=1	Cgl2013/3e-10/---
novel_G003309	8.64	9.39	16.93	0	0	0	4.13	1.12	2.43	3.89	4.31	5.19	1.61	0.71	2.8	0	0	1.99	-7.66995	-2.22791	-1.64682	-2.93405	-3.07783	Down	hypothetical protein F775_03097 [Aegilops tauschii]	-	-	-	-	-	-	-	NA	NA
novel_G013679	2.85	3.36	1.47	0	0.21	0.1	0.82	0.58	0.18	1.57	1.73	1.07	0.67	0.32	0.54	0.29	0.5	0.49	-5.34037	-2.40371	-1.11039	-2.60811	-3.10987	Down	hypothetical protein F775_03099 [Aegilops tauschii]	Organismal Systems	Environmental adaptation	ko04626//Plant-pathogen interaction	K13459	-	GO:0003950//NAD+ ADP-ribosyltransferase activity	-	sp|O64592|SRO3_ARATH/3e-23/Probable inactive poly [ADP-ribose] polymerase SRO3 OS=Arabidopsis thaliana OX=3702 GN=SRO3 PE=1 SV=2	NA
novel_G001195	12.29	8.66	8.56	0.24	0.93	0	6.01	6.03	5.89	5.63	4.52	6.22	3.88	3.43	4.88	2.48	2.17	4.14	-5.32022	-1.06866	-1.24815	-1.67077	-2.37211	Down	hypothetical protein F775_03863 [Aegilops tauschii]	Genetic Information Processing	Translation	ko03013//RNA transport	K13172!K14306	-	-	-	sp|Q69UD7|AT8_ORYSJ/2e-08/Acyl transferase 8 OS=Oryza sativa subsp. japonica OX=39947 GN=AT8 PE=3 SV=1	DR2417m/3e-07/---
novel_G008643	4.18	4.71	6.16	0.09	0.38	0.17	1.62	1.31	1.6	2.87	2.23	2.02	0.9	0.38	0.7	0.09	0	0.78	-5.04064	-1.9257	-1.40573	-3.13415	-4.38754	Down	hypothetical protein F775_04771 [Aegilops tauschii]	Genetic Information Processing;Organismal Systems	Translation;Environmental adaptation	ko03013//RNA transport;ko03015//mRNA surveillance pathway;ko04626//Plant-pathogen interaction	K13172!K13171!K13412	-	-	-	NA	NA
TraesCS1B02G140000	123.3	82.96	99.23	0.46	0.58	0	76.02	39.34	69.87	68.68	55.48	84.12	24.85	14.95	45.28	6.83	2.8	28.52	-8.49067	-1.08545	-1.08375	-2.19603	-3.25697	Down	hypothetical protein F775_08889 [Aegilops tauschii]	-	-	-	-	-	-	-	NA	NA
novel_G002893	0	0	0	0	1.3	0.48	0.23	1.27	0.3	0.42	1	0.21	1.05	1.08	0.18	2.08	1.34	0.61	4.74058	2.75026	2.13077	3.8483	5.59777	Up	hypothetical protein F775_09106 [Aegilops tauschii]	Metabolism	Biosynthesis of secondary metabolites;Nucleotide metabolism;Carbohydrate metabolism	ko01100//Metabolic pathways;ko01110//Biosynthesis of secondary metabolites;ko00230//Purine metabolism;ko00520//Amino sugar and nucleotide sugar metabolism;ko00500//Starch and sucrose metabolism;ko00010//Glycolysis / Gluconeogenesis;ko00030//Pentose phosphate pathway;ko00052//Galactose metabolism;ko00564//Glycerophospholipid metabolism;ko00561//Glycerolipid metabolism	K15026!K01835!K13506	GO:0016021//integral component of membrane	-	-	sp|Q8H1E6|OFUT9_ARATH/3e-177/O-fucosyltransferase 9 OS=Arabidopsis thaliana OX=3702 GN=OFUT9 PE=2 SV=1	NA
novel_G009384	3.9	3.57	3.43	0	0.27	0.1	1.92	1.45	1.39	1.88	2.24	2.06	1.02	0.76	1.37	0.34	0.5	0.6	-5.34449	-1.49472	-1.18606	-2.10716	-3.44796	Down	hypothetical protein F775_09347 [Aegilops tauschii]	-	-	-	-	-	-	-	sp|Q9FYF4|FB77_ARATH/9e-06/Putative F-box protein At1g67390 OS=Arabidopsis thaliana OX=3702 GN=At1g67390 PE=4 SV=1	NA
novel_G013088	28.38	26.81	56.71	0	0.03	0	13.47	1.12	3.14	15.55	17.68	14.77	1.82	0	4.03	1.05	0	3.42	-9.56629	-1.98212	-1.64646	-2.6699	-4.04367	Down	hypothetical protein F775_10039 [Aegilops tauschii]	-	-	-	-	-	-	-	NA	NA
novel_G011153	194.14	150.69	213.02	0	0	0	106.09	69.7	108.23	118.81	112.48	130.51	53.23	20.81	74.32	14.08	1.6	34.91	-11.7081	-1.33611	-1.14511	-2.26538	-3.52356	Down	hypothetical protein F775_10995 [Aegilops tauschii]	-	-	-	-	-	-	-	NA	NA
novel_G002118	5.52	6.06	4.52	0.15	0.45	0.62	3.82	1.2	0.26	2.7	3.41	3.33	0.93	0.74	1.11	0.57	0.33	1.09	-4.35211	-1.70793	-1.14137	-2.84072	-3.49736	Down	hypothetical protein F775_11456 [Aegilops tauschii]	-	-	-	-	-	-	-	NA	NA
TraesCS1A02G036900	11.86	11.73	11.79	0	0	0	5.9	0	0.77	3.55	3.82	2.76	0	0.88	0	0.78	0	1.68	-6.07177	-1.97536	-1.69531	-3.65403	-3.899	Down	hypothetical protein F775_13767 [Aegilops tauschii]	-	-	-	-	GO:0016021//integral component of membrane	-	-	NA	NA
novel_G003329	18.16	10.95	22.63	7.79	3.39	3.04	7.67	3.58	8.08	10.25	9.06	11.94	2.83	1.12	4.08	2.6	1.18	7.71	-2.42191	-1.65209	-1.17441	-2.93337	-2.7767	Down	hypothetical protein F775_15385 [Aegilops tauschii]	-	-	-	-	-	-	-	NA	NA
novel_G004392	8.81	8.64	12.81	1.48	0	0.17	2.5	0.17	0.8	4.21	3.37	7.38	0	0	1	0	0	1.69	-4.37974	-2.92916	-1.33527	-4.42646	-3.05806	Down	hypothetical protein F775_19612 [Aegilops tauschii]	-	-	-	-	-	-	-	NA	NA
novel_G004476	13.57	19.21	19.76	0.35	0	0.18	4.62	0.37	0.8	8.63	9.66	9.92	0.82	0	1.01	0	0	1.1	-6.69557	-2.9931	-1.33205	-4.96586	-4.68074	Down	hypothetical protein F775_19612 [Aegilops tauschii]	-	-	-	-	-	-	-	sp|Q9SI74|PMI10_ARATH/3e-06/Pectinesterase inhibitor 10 OS=Arabidopsis thaliana OX=3702 GN=PMEI10 PE=2 SV=1	NA
novel_G006131	20.14	15.68	30.77	0	0.13	0	6.63	3.04	5.02	11.02	9.42	11.43	1.71	0.13	2.93	0.11	0.17	2.74	-8.9609	-2.40541	-1.48273	-2.94838	-3.96866	Down	hypothetical protein F775_20551 [Aegilops tauschii]	Genetic Information Processing	Translation	ko03013//RNA transport;ko03015//mRNA surveillance pathway	K14325	-	-	-	NA	NA
TraesCSU02G089705	3.48	4.73	2.96	0.28	1.32	0.4	1.93	1.1	0.84	2.11	2.02	1.29	1.41	1.07	1.6	1.34	1.41	1.15	-3.02874	-1.72281	-1.28735	-1.72351	-2.00757	Down	hypothetical protein F775_23319 [Aegilops tauschii]	-	-	-	-	-	-	-	sp|Q76C99|RF1_ORYSI/9e-177/Protein Rf1, mitochondrial OS=Oryza sativa subsp. indica OX=39946 GN=Rf1 PE=2 SV=1	NA
novel_G000409	3.59	4.35	4.03	0.27	1.18	1.27	2.48	2.21	1.35	2.58	2.65	1.43	0.46	1.95	1.04	1.39	1.36	1.62	-2.81654	-1.32821	-1.19586	-2.05136	-2.07327	Down	hypothetical protein F775_24264 [Aegilops tauschii]	-	-	-	-	GO:0016020//membrane	-	GO:0006810//transport	sp|Q7XPL3|HAK15_ORYSJ/1e-09/Probable potassium transporter 15 OS=Oryza sativa subsp. japonica OX=39947 GN=HAK15 PE=2 SV=2	NA
novel_G013132	3.22	5.56	5.47	25.43	17.65	17.68	14.77	23.12	22.5	18.48	17.27	19.75	16.49	19.9	14.94	24.4	20.76	26.46	1.42501	1.45763	1.16924	1.23498	1.58054	Up	hypothetical protein F775_25195 [Aegilops tauschii]	-	-	-	-	-	-	-	NA	NA
novel_G001668	520.63	556.91	832.77	0	0	0	238.62	74.73	157.57	241.02	211.51	315.86	68.24	15	107.66	8.6	1.07	103.53	-12.1582	-2.2946	-1.85507	-3.08634	-3.47143	Down	hypothetical protein F775_27275 [Aegilops tauschii]	-	-	-	-	-	-	-	NA	NA
novel_G002314	167.27	97.05	128.59	0.17	0.2	0	47.43	32.73	57.65	65.23	80.22	105.99	21.34	7.33	47.42	0.27	0.36	19.69	-9.85535	-1.79983	-1.14211	-2.28046	-3.2455	Down	hypothetical protein F775_27275 [Aegilops tauschii]	-	-	-	-	-	-	-	NA	NA
novel_G008428	1.64	1.92	2.07	0	0	0	0.33	0.95	0.35	0.49	0.84	0.41	0.34	0.1	0.31	0.4	0	0.25	-6.58715	-1.81414	-1.65541	-2.96585	-3.41846	Down	hypothetical protein F775_29354 [Aegilops tauschii]	-	-	-	-	GO:0016021//integral component of membrane;GO:0005886//plasma membrane	-	GO:0007165//signal transduction	sp|Q9C7A2|ITN1_ARATH/6e-08/Ankyrin repeat-containing protein ITN1 OS=Arabidopsis thaliana OX=3702 GN=ITN1 PE=1 SV=1	NA
novel_G012204	3.24	1.85	2.15	0	0	0	0.61	0	0.11	0.86	0.39	1.25	0	0	0.3	0	0	0	-6.96778	-2.73383	-1.54863	-3.94347	-6.20688	Down	hypothetical protein F775_30207 [Aegilops tauschii]	Genetic Information Processing	Translation	ko03013//RNA transport	K00784	GO:0005634//nucleus	GO:0046872//metal ion binding	GO:0006355//regulation of transcription, DNA-templated	sp|Q8LHP0|ELOF1_ORYSJ/1e-19/Transcription elongation factor 1 homolog OS=Oryza sativa subsp. japonica OX=39947 GN=Os07g0631100 PE=3 SV=1	YKL160w/5e-07/---
novel_G002789	304.9	281.81	490.7	0	0.25	0	226.15	86.83	149.6	205.5	217.12	244.83	57.93	20.67	89.92	12.37	1.83	80.88	-11.8069	-1.55957	-1.19463	-2.65377	-3.27574	Down	hypothetical protein F775_30986 [Aegilops tauschii]	Cellular Processes	Transport and catabolism	ko04144//Endocytosis（胞吞作用）	K12486	-	-	-	sp|Q9LVH4|CAR4_ARATH/9e-61/Protein C2-DOMAIN ABA-RELATED 4 OS=Arabidopsis thaliana OX=3702 GN=CAR4 PE=1 SV=1	SPCC962.01/2e-08/---
novel_G011838	4.57	2.83	2.57	0.39	0.61	0.33	1.34	0.83	0.21	1.25	0.96	1.32	0.88	0.5	1.24	0.89	0.39	1.05	-3.54419	-2.17807	-1.67817	-2.18389	-2.64009	Down	hypothetical protein F775_31621 [Aegilops tauschii]	-	-	-	-	-	-	-	sp|O80934|Y2766_ARATH/2e-57/Uncharacterized protein At2g37660, chloroplastic OS=Arabidopsis thaliana OX=3702 GN=At2g37660 PE=1 SV=2	alr2751/2e-06/---
TraesCS1D02G034700	137.83	140.38	162.11	62.72	38.71	37.44	85.03	101.28	96.82	99.79	88.32	119.21	73.78	57.2	64.15	41.32	35.5	33.86	-2.21186	-1.03304	-1.08168	-1.64777	-2.63507	Down	hypothetical protein F775_31816 [Aegilops tauschii]	Genetic Information Processing	Folding, sorting and degradation	ko03050//Proteasome	K03063	GO:0016021//integral component of membrane	-	-	sp|Q41050|OEP16_PEA/1e-60/Outer envelope pore protein 16, chloroplastic OS=Pisum sativum OX=3888 GN=OEP16 PE=1 SV=1	NA
TraesCS1A02G033500	68.58	59.64	68.44	4.23	3.84	5.41	27.2	32.96	31.07	40.34	39.72	43.79	22.82	11.92	21.16	4.56	4	5.19	-4.47287	-1.49432	-1.17881	-2.2528	-4.47947	Down	hypothetical protein F775_31817 [Aegilops tauschii]	Genetic Information Processing	Folding, sorting and degradation	ko03050//Proteasome	K03063	GO:0016021//integral component of membrane	-	-	sp|Q41050|OEP16_PEA/8e-62/Outer envelope pore protein 16, chloroplastic OS=Pisum sativum OX=3888 GN=OEP16 PE=1 SV=1	NA
novel_G012831	16.14	13.08	22.54	0.83	1.15	0.31	7.6	10.56	11.02	9.75	7.09	10.1	8.24	6.2	5.83	3.11	2.96	4.89	-5.11856	-1.18676	-1.36047	-1.82547	-2.89094	Down	hypothetical protein F775_43122 [Aegilops tauschii]	-	-	-	-	-	-	-	NA	NA
novel_G000730	8.27	7.82	9.93	0	0	0	1.5	1.69	0	1.96	1.89	0	0	0	1.39	0	0	0	-6.97581	-2.89536	-2.3162	-3.6805	-6.21926	Down	hypothetical protein F775_43204 [Aegilops tauschii]	-	-	-	-	-	-	-	NA	NA
novel_G000459	10.96	6.75	10.02	0	0	0	0.75	1.43	2.23	4.3	3.35	1.53	0.32	0	1.3	0.27	0	2.54	-7.08507	-2.42676	-1.72121	-3.68925	-3.60132	Down	hypothetical protein F775_52627 [Aegilops tauschii]	-	-	-	-	-	-	-	sp|Q8LPT9|GWD1_CITRE/2e-16/Alpha-glucan water dikinase, chloroplastic OS=Citrus reticulata OX=85571 GN=R1 PE=2 SV=1	CC0042/9e-06/---
novel_G011761	4.66	5.44	8.49	0	0	0	2.7	0.45	0.45	2.82	3.21	1.44	1.01	0	0.78	0.22	0	1.35	-6.84842	-2.18535	-1.47007	-3.19229	-3.8153	Down	hypothetical protein SETIT_019585mg [Setaria italica]	-	-	-	-	-	-	-	sp|Q9SWH5|FUT1_ARATH/5e-08/Galactoside 2-alpha-L-fucosyltransferase OS=Arabidopsis thaliana OX=3702 GN=FUT1 PE=1 SV=2	NA
novel_G000059	4.3	4.83	6.39	0.07	0	0.14	1.63	0.42	0.59	2.49	3.65	2.16	0.33	0.16	1.17	0.07	0	0.55	-6.29009	-2.59796	-1.27245	-3.21906	-5.00274	Down	hypothetical protein TAANSRALLhA_1716E15.g00005 [Triticum aestivum]	-	-	-	-	-	-	-	NA	NA
novel_G004388	20.7	13.47	22.24	0.87	0	0.44	4.22	1.14	2.96	3.41	8.83	4.82	0.76	0.73	2.34	0	0.22	1.81	-5.7032	-2.77187	-1.97051	-3.91165	-5.08402	Down	hypothetical protein TAANSRALLhA_1716E15.g00005 [Triticum aestivum]	-	-	-	-	-	-	-	NA	NA
novel_G004389	1.54	2.59	3.35	0	0	0	0.15	0	0.12	0.43	0.29	0.6	0	0	0.16	0	0	0.63	-6.4948	-3.1783	-1.98903	-4.05734	-3.7409	Down	hypothetical protein TAANSRALLhA_1716E15.g00005 [Triticum aestivum]	-	-	-	-	-	-	-	NA	NA
novel_G008206	3.06	2.88	3.49	0	0	0	0.77	0.16	0.1	1.13	0.98	0.69	0.25	0.08	0.33	0	0	0.15	-7.3762	-2.90978	-1.88825	-3.68071	-5.64211	Down	hypothetical protein TAANSRALLhA_1716E15.g00005 [Triticum aestivum]	-	-	-	-	-	-	-	NA	NA
novel_G010190	3.54	4.14	5.21	0	0	0	1.23	0.08	0.24	2.16	1.64	1.87	0.09	0	0.35	0	0	0.3	-7.71815	-2.77228	-1.48131	-4.42318	-5.68166	Down	hypothetical protein TAANSRALLhA_1716E15.g00005 [Triticum aestivum]	-	-	-	-	-	-	-	NA	NA
novel_G012010	3.67	4.5	5.9	0.07	0	0	0.65	0.49	0.64	2.72	2.1	1.34	0	0	0.48	0.14	0	0.56	-7.10303	-2.99078	-1.50848	-2.52649	-4.77377	Down	hypothetical protein TAANSRALLhA_1716E15.g00005 [Triticum aestivum]	-	-	-	-	-	-	-	NA	NA
novel_G006263	3.1	2.88	6.15	0	0	0	0.74	0.28	0.71	1.21	0.71	2.08	0.47	0	1.13	0	0	0.14	-6.87737	-2.46454	-1.56038	-2.72826	-5.51113	Down	hypothetical protein TRIUR3_01251 [Triticum urartu]	Metabolism	Energy metabolism	ko01100//Metabolic pathways;ko00195//Photosynthesis	K02690	-	-	-	sp|Q70Y04|PSAB_AMBTC/2e-12/Photosystem I P700 chlorophyll a apoprotein A2 OS=Amborella trichopoda OX=13333 GN=psaB PE=3 SV=1	NA
novel_G011937	0	0	0	1.07	1.51	1.27	0.99	2.05	0.7	1.63	1.72	1.09	1.34	1.25	0.86	1.25	1.23	0.84	5.95133	3.49225	3.17945	4.18741	4.96543	Up	hypothetical protein TRIUR3_04657 [Triticum urartu]	Genetic Information Processing	Folding, sorting and degradation;Translation	ko04141//Protein processing in endoplasmic reticulum;ko03008//Ribosome biogenesis in eukaryotes	K13181!K10085!K14559!K17046!K10695	-	-	-	NA	NA
novel_G011938	0.6	0.93	0.45	0	0	0	0	0	0	0	0	0	0	0	0	0	0	0.32	-6.05578	-3.24656	-2.63605	-4.03095	-2.80565	Down	hypothetical protein TRIUR3_04657 [Triticum urartu]	Genetic Information Processing	Folding, sorting and degradation;Translation	ko04141//Protein processing in endoplasmic reticulum;ko03008//Ribosome biogenesis in eukaryotes	K14559!K17046!K10695!K10085!K13181	-	-	-	NA	NA
novel_G013263	4.04	2.81	3.67	1.51	0.74	0.58	0.9	0.8	1.15	1.81	0.86	0.72	0.13	0.61	1.43	0.77	0.56	0.79	-2.44968	-1.96509	-1.66245	-2.26569	-2.96689	Down	hypothetical protein TRIUR3_07742 [Triticum urartu]	Metabolism;Genetic Information Processing;Cellular Processes	Biosynthesis of secondary metabolites;Transport and catabolism	ko01100//Metabolic pathways;ko01110//Biosynthesis of secondary metabolites;ko03013//RNA transport;ko03015//mRNA surveillance pathway;ko04144//Endocytosis;ko00940//Phenylpropanoid biosynthesis	K05747!K13171!K00430	-	-	-	sp|Q9FPQ6|GP1_CHLRE/5e-10/Vegetative cell wall protein gp1 OS=Chlamydomonas reinhardtii OX=3055 GN=GP1 PE=1 SV=1	NA
novel_G013513	4.09	4.36	6.15	0.57	0.4	0.36	1.04	1.74	1.57	2.04	3.47	1.55	0.47	0.17	1.32	0.57	0.42	1.74	-3.99266	-1.97134	-1.37983	-2.94386	-2.98566	Down	hypothetical protein TRIUR3_08749 [Triticum urartu]	-	-	-	-	-	-	-	NA	NA
novel_G011985	20.43	21.44	23.78	0.19	0.26	0.28	10.76	5.26	7.42	10.32	8.79	13	3.63	1.1	7.87	0.61	0.53	4.05	-6.97457	-1.80072	-1.45465	-2.26321	-3.79184	Down	hypothetical protein TRIUR3_09307 [Triticum urartu]	Genetic Information Processing	Translation	ko03013//RNA transport	K14317	-	-	-	sp|Q9SN46|LRX5_ARATH/3e-08/Leucine-rich repeat extensin-like protein 5 OS=Arabidopsis thaliana OX=3702 GN=LRX5 PE=2 SV=2	NA
novel_G012565	5.21	5.29	5.47	0.09	0	0.02	2.56	1.87	2.19	2.82	2.18	3.31	1.46	0.5	2.18	0.5	0.11	1.96	-7.38787	-1.58949	-1.32249	-2.2215	-3.11804	Down	hypothetical protein TRIUR3_09307 [Triticum urartu]	Genetic Information Processing	Translation	ko03013//RNA transport	K14306!K14317	-	-	-	sp|A8ITB0|MOC1_CHLRE/6e-15/Holliday junction resolvase MOC1, chloroplastic OS=Chlamydomonas reinhardtii OX=3055 GN=MOC1 PE=3 SV=2	Cgl1939/6e-14/---
novel_G012566	5.21	5.29	5.47	0.09	0	0.02	2.56	1.87	2.19	2.82	2.18	3.31	1.46	0.5	2.18	0.5	0.11	1.96	-7.38787	-1.58949	-1.32249	-2.2215	-3.11804	Down	hypothetical protein TRIUR3_09307 [Triticum urartu]	Genetic Information Processing	Translation	ko03013//RNA transport	K14306!K14317	-	-	-	sp|A8ITB0|MOC1_CHLRE/6e-15/Holliday junction resolvase MOC1, chloroplastic OS=Chlamydomonas reinhardtii OX=3055 GN=MOC1 PE=3 SV=2	Cgl1939/6e-14/---
novel_G012567	18.49	13.29	17.09	1.13	0.21	0	10.21	4.14	8.98	8.28	10.08	11.38	5.71	4.21	6.51	2.27	1.75	4.5	-5.43309	-1.34997	-1.16441	-1.96776	-3.11666	Down	hypothetical protein TRIUR3_09307 [Triticum urartu]	-	-	-	-	-	-	-	sp|Q9FPR2|AGP18_ARATH/4e-14/Lysine-rich arabinogalactan protein 18 OS=Arabidopsis thaliana OX=3702 GN=AGP18 PE=2 SV=1	RSc1191/1e-14/---
novel_G008187	1	0.93	1.34	0	0	0	0.2	0	0.16	0.19	0.57	0.4	0.22	0.04	0.04	0	0.04	0.15	-6.85093	-2.60622	-1.49759	-3.2575	-4.21579	Down	hypothetical protein TRIUR3_12492 [Triticum urartu]	-	-	-	-	-	-	-	sp|A2ZVY5|C3H9_ORYSJ/6e-16/Zinc finger CCCH domain-containing protein 9 OS=Oryza sativa subsp. japonica OX=39947 GN=Os01g0645000 PE=2 SV=1	NA
novel_G011510	5.44	3.91	10.76	0.45	0	0.13	2.4	0.5	1.26	2.8	1.58	3.16	0.77	0.25	0.57	0.09	0.05	0.91	-5.34894	-2.32698	-1.67237	-3.83282	-3.93698	Down	hypothetical protein TRIUR3_16846 [Triticum urartu]	-	-	-	-	-	-	-	sp|Q84ZL0|FH5_ORYSJ/8e-12/Formin-like protein 5 OS=Oryza sativa subsp. japonica OX=39947 GN=FH5 PE=2 SV=2	NA
TraesCS7B02G328100	30.16	18.14	25.98	0.3	0	0	11.13	7.37	9.73	10.88	11.4	13.52	4.58	1.51	9.82	1.27	0.25	6.48	-6.62664	-1.72281	-1.47668	-2.13132	-3.20143	Down	hypothetical protein TRIUR3_19185 [Triticum urartu]	-	-	-	-	-	GO:0005516//calmodulin binding	-	NA	HI0990/8e-06/---
novel_G008335	4.98	3.81	2.94	0.04	0.1	0.04	2.45	0.09	0.42	2.3	1.69	2.48	0.51	0.1	0.72	0.27	0.09	1.41	-6.21968	-1.83979	-1.19486	-3.22521	-3.13701	Down	hypothetical protein TRIUR3_20061 [Triticum urartu]	Genetic Information Processing	Translation	ko03013//RNA transport	K02184!K14306	-	-	-	sp|Q9LK03|PERK2_ARATH/1e-08/Proline-rich receptor-like protein kinase PERK2 OS=Arabidopsis thaliana OX=3702 GN=PERK2 PE=2 SV=3	ML0048/2e-06/---
novel_G009503	12.3	12.52	15.46	1.65	1.18	1.52	7.03	6.67	7.06	9.3	6.11	8.33	5.76	4.1	5.04	3.75	2.67	3.95	-3.81809	-1.3246	-1.20337	-1.88613	-2.61783	Down	hypothetical protein TRIUR3_21429 [Triticum urartu]	-	-	-	-	-	-	-	NA	NA
novel_G009187	93.07	100.26	160.96	0.35	0.81	0	39.19	28.95	60.46	51.94	52.12	79.09	19.05	6.75	29.02	5.83	2.18	22.25	-8.43908	-1.74127	-1.49143	-3.02513	-3.79716	Down	hypothetical protein TRIUR3_21511 [Triticum urartu]	-	-	-	-	-	-	-	sp|A4L7R7|DEF1_PINSY/1e-11/Defensin-1 OS=Pinus sylvestris OX=3349 GN=Def1 PE=1 SV=1	NA
novel_G009824	117.93	121.55	213.85	1.25	0.36	0	56.73	43.38	94.1	76.24	65.57	111.6	34.68	17.56	40.13	8.02	6.53	22.81	-8.31735	-1.51562	-1.37844	-2.73309	-4.24301	Down	hypothetical protein TRIUR3_21511 [Triticum urartu]	-	-	-	-	-	-	-	sp|A4L7R7|DEF1_PINSY/1e-11/Defensin-1 OS=Pinus sylvestris OX=3349 GN=Def1 PE=1 SV=1	NA
novel_G004130	5	4.42	3.76	1.95	1.03	1.75	1.88	1.9	1.93	1.73	2.14	2.7	2.02	1.53	1.73	0.92	0.56	1.32	-2.00928	-1.44934	-1.28567	-1.67636	-2.76743	Down	hypothetical protein TRIUR3_24446 [Triticum urartu]	Genetic Information Processing	Translation	ko03013//RNA transport;ko03015//mRNA surveillance pathway	K13171	-	-	-	NA	NA
novel_G005528	25.23	30.69	51.25	0.1	0.62	0	16.43	8.16	13.4	23.09	21.34	20.9	6.49	4.92	9.48	3.17	1.4	8.2	-7.01867	-1.79014	-1.17287	-2.70542	-3.43606	Down	hypothetical protein TRIUR3_26798 [Triticum urartu]	Metabolism	Biosynthesis of secondary metabolites	ko01100//Metabolic pathways;ko01110//Biosynthesis of secondary metabolites;ko00940//Phenylpropanoid biosynthesis	K00430	-	-	-	sp|Q9FPQ6|GP1_CHLRE/4e-12/Vegetative cell wall protein gp1 OS=Chlamydomonas reinhardtii OX=3055 GN=GP1 PE=1 SV=1	YDL140c/9e-09/---
novel_G004133	73.74	40.03	47.7	0.64	0.27	0.14	25.78	16.05	24.83	26.98	30.74	38.81	11.69	5.73	22.47	2.23	0.6	8.89	-7.62435	-1.58095	-1.17418	-2.07087	-3.80167	Down	hypothetical protein TRIUR3_27413 [Triticum urartu]	-	-	-	-	-	-	-	sp|Q9SX31|PERK9_ARATH/1e-05/Proline-rich receptor-like protein kinase PERK9 OS=Arabidopsis thaliana OX=3702 GN=PERK9 PE=1 SV=1	NA
novel_G009283	10.52	10.17	12.97	0	1.2	0.07	6.65	4.74	4.06	7.89	7.75	6.89	5.59	3.36	5.05	2.97	1.25	3.66	-5.32403	-1.50278	-1.04089	-1.70788	-2.73307	Down	hypothetical protein TRIUR3_27707 [Triticum urartu]	-	-	-	-	-	-	-	NA	NA
TraesCS5B02G001300	11.91	3.15	7.89	0	0.25	0	0	1.37	0	0	0	0	0	1.42	0	0.82	0.64	0	-5.3259	-2.22602	-1.8665	-2.84096	-3.86985	Down	hypothetical protein TRIUR3_28097 [Triticum urartu]	-	-	-	-	-	-	-	NA	NA
TraesCS5B02G004000	11.91	3.15	7.89	0	0.25	0	0	1.37	0	0	0	0	0	1.42	0	0.82	0.64	0	-5.3259	-2.22602	-1.8665	-2.84096	-3.86985	Down	hypothetical protein TRIUR3_28097 [Triticum urartu]	-	-	-	-	-	-	-	NA	NA
novel_G003125	4.91	4.37	8.92	0.7	0	0	1.14	0.14	0.67	1.42	1.79	2.11	0.97	0.77	0.16	0.56	0.14	0.57	-4.76682	-2.87264	-1.87357	-3.27335	-4.1717	Down	hypothetical protein TRIUR3_29770 [Triticum urartu]	-	-	-	-	-	-	-	sp|Q9LK03|PERK2_ARATH/7e-07/Proline-rich receptor-like protein kinase PERK2 OS=Arabidopsis thaliana OX=3702 GN=PERK2 PE=2 SV=3	NA
novel_G011868	2.52	0.78	6.55	0	0	0	0.35	0	0.26	0.33	0.34	0.28	0	0	0.3	0.25	0	0.78	-5.73509	-2.27208	-1.78228	-3.14334	-3.27518	Down	hypothetical protein TRIUR3_29776 [Triticum urartu]	-	-	-	-	-	-	-	NA	NA
novel_G014004	1.39	2.23	2.96	0	0.33	0	0.95	0.51	0.52	0.5	0.52	0.43	0.12	0	0.23	0.1	0	0.72	-4.56505	-1.71811	-1.84908	-3.48665	-3.22508	Down	hypothetical protein TRIUR3_31375 [Triticum urartu]	-	-	-	-	-	-	-	NA	NA
novel_G001667	0.41	0.33	0.2	1.39	2.36	0.93	1.61	2.22	1.45	7.34	13.26	7.25	1.78	0.86	3.24	1.82	2.16	1.6	1.67441	1.85886	3.8819	2.01889	1.91489	Up	hypothetical protein TRIUR3_31658 [Triticum urartu]	-	-	-	-	-	-	-	NA	NA
novel_G008008	20.23	26.89	26.92	1.96	0.76	1.04	13.48	9.01	6.03	14.73	9.22	13.45	6	4.84	12.54	2.15	0.38	2.46	-4.86323	-1.74437	-1.41849	-1.98865	-4.46972	Down	hypothetical protein TRIUR3_31793 [Triticum urartu]	-	-	-	-	-	-	-	sp|A3BF39|HMA2_ORYSJ/5e-07/Cadmium/zinc-transporting ATPase HMA2 OS=Oryza sativa subsp. japonica OX=39947 GN=HMA2 PE=1 SV=1	NA
novel_G002324	1048.62	760.53	620.45	274.23	215.24	78.73	279.22	405.47	439.86	425.38	392.88	494.34	299.82	366.13	287.32	323.83	231.09	327.42	-2.65744	-1.47874	-1.51474	-1.86889	-2.16873	Down	hypothetical protein TRIUR3_32749 [Triticum urartu]	Metabolism	Carbohydrate metabolism	ko01100//Metabolic pathways;ko00520//Amino sugar and nucleotide sugar metabolism	K01183	-	-	-	sp|Q9S8M0|LECT_SOLTU/2e-17/Chitin-binding lectin 1 OS=Solanum tuberosum OX=4113 PE=1 SV=2	Rv3876/4e-10/---
TraesCS2A02G440800	47.39	41.93	81.57	6.55	9.53	5.81	35.36	13.45	25.3	34.3	31.23	42.25	16.54	9.58	19.41	12.05	11.05	22.57	-1.04549	-2.39448	-1.5194	-3.45143	-2.36973	Down	Hypoxia-responsive family protein-like	-	-	-	-	GO:0005575//cellular_component;GO:0016020//membrane	-	GO:0008150//biological_process;GO:0051234//establishment of localization;GO:0051179//localization;GO:0006810//transport	NA	NA
TraesCS2D02G187700	8.9	14.55	10.45	23.87	30.82	41.73	1.25	2.31	1.91	5.99	6.51	6.37	1.54	1.99	2.17	4.24	7.45	3.35	-1.1061	-1.62073	-2.8506	1.10789	-2.9533	Down	IgA FC receptor	-	-	-	-	-	-	-	sp|Q9LXB8|PLPK1_ARATH/2e-20/Protein PELPK1 OS=Arabidopsis thaliana OX=3702 GN=PELPK1 PE=2 SV=1	NA
TraesCS7D02G069800LC	44.5	34.38	45.56	10.59	12.44	7.86	24.48	31.05	14.79	30.36	21.43	30.23	23.42	20.98	21.69	14.4	13.22	14.26	-1.07803	-2.08757	-1.18496	-2.49299	-1.40427	Down	Impaired sucrose induction protein, putative	-	-	-	-	-	-	-	NA	NA
TraesCS7D02G167400LC	8.71	6.17	6.39	1.69	1.8	0.32	3.88	3.89	2.72	4.29	3.56	3.19	2.98	2.57	3.12	1.21	1.2	2.47	-1.2636	-2.54457	-1.2856	-2.8569	-1.69017	Down	Insulin-degrading enzyme	-	-	-	-	GO:0005623//cell;GO:0043229//intracellular organelle;GO:0043227//membrane-bounded organelle;GO:0043226//organelle;GO:0012505//endomembrane system;GO:0005575//cellular_component;GO:0005886//plasma membrane;GO:0071944//cell periphery;GO:0044464//cell part;GO:0005794//Golgi apparatus;GO:0044424//intracellular part;GO:0043231//intracellular membrane-bounded organelle;GO:0005737//cytoplasm;GO:0044444/…	GO:0005198//structural molecule activity;GO:0003674//molecular_function	GO:0051234//establishment of localization;GO:0008150//biological_process;GO:0006810//transport;GO:0051179//localization	NA	NA
TraesCS7A02G388600	228.11	142.06	341.02	4	0	0	58.48	83.08	121.77	53.08	39.33	107.79	27.15	45	67.19	21.9	3.61	47.04	-6.1107	-1.75777	-1.82403	-2.81563	-3.58425	Down	intracellular protein transporter	-	-	-	-	-	-	-	NA	NA
TraesCS5A02G545800	21.74	14.33	46.6	0	1.04	0	13.49	1.6	3.09	3.62	2.52	8.76	0	0.67	1.09	0.6	0.31	6.92	-6.60783	-2.19599	-2.36795	-4.99328	-3.25953	Down	Invertase inhibitor	-	-	-	-	-	GO:0004857//enzyme inhibitor activity	GO:0043086//negative regulation of catalytic activity	sp|Q10T67|PMI12_ORYSJ/3e-48/Pectinesterase inhibitor 12 OS=Oryza sativa subsp. japonica OX=39947 GN=PMEI12 PE=2 SV=1	NA
TraesCS5B02G022000	24.42	27.58	72.38	0.52	0.53	0	11.53	5.46	9.08	17.04	16.93	18.87	0.89	2.14	7.76	0.47	0.55	3.47	-1.74932	-5.23858	-2.64093	-6.85492	-4.08819	Down	Invertase inhibitor	Organismal Systems	Environmental adaptation	ko04626//Plant-pathogen interaction	K13412	-	GO:0016772//transferase activity, transferring phosphorus-containing groups;GO:0005488//binding;GO:0016740//transferase activity;GO:0003824//catalytic activity;GO:0003674//molecular_function;GO:0036094//small molecule binding;GO:0000166//nucleotide binding;GO:0097159//organic cyclic compound binding;GO:1901265//nucleoside phosphate binding;GO:0016301//kinase activity;GO:1901363//heterocyclic comp…	GO:0008150//biological_process;GO:0043170//macromolecule metabolic process;GO:0019538//protein metabolic process;GO:0043412//macromolecule modification;GO:0009987//cellular process;GO:0036211//protein modification process;GO:0044237//cellular metabolic process;GO:0008152//metabolic process;GO:0044267//cellular protein metabolic process;GO:0044260//cellular macromolecule metabolic process;GO:00064…	sp|Q6ETW4|PMEI8_ORYSJ/2e-49/Pectinesterase inhibitor 8 OS=Oryza sativa subsp. japonica OX=39947 GN=PMEI8 PE=2 SV=1	NA
TraesCS5D02G507900	221.86	126.65	198.14	1.54	1.96	0.13	102.6	73.5	118.03	102.43	99.57	125.14	50.09	30.42	79.69	23.21	10.57	42.97	-1.05047	-3.27305	-1.15804	-7.64017	-2.17635	Down	Invertase inhibitor	-	-	-	-	-	GO:0098772//molecular function regulator;GO:0030234//enzyme regulator activity;GO:0016787//hydrolase activity;GO:0003824//catalytic activity;GO:0003674//molecular_function	GO:0008150//biological_process;GO:0008152//metabolic process	NA	NA
TraesCS5B02G507800	111.45	60.31	88.83	0.26	1.47	0	39.76	40.48	62.65	48.21	44.08	61.83	29.21	18.7	34.57	14.73	6.11	13.94	-7.66348	-1.20537	-1.27635	-2.10011	-3.5582	Down	Invertase inhibitor [Triticum aestivum]	-	-	-	-	-	GO:0004857//enzyme inhibitor activity	GO:0043086//negative regulation of catalytic activity	NA	NA
TraesCSU02G129800	206.32	73.85	203.75	0	1.04	0.31	46.38	22.38	51.34	38.24	38.57	81.89	14.49	5.73	26.86	3.02	0.62	21.71	-8.74653	-2.20259	-1.59111	-3.10957	-3.88118	Down	Invertase inhibitor [Triticum aestivum]	-	-	-	-	-	GO:0004857//enzyme inhibitor activity	GO:0043086//negative regulation of catalytic activity	sp|Q10T67|PMI12_ORYSJ/3e-49/Pectinesterase inhibitor 12 OS=Oryza sativa subsp. japonica OX=39947 GN=PMEI12 PE=2 SV=1	NA
TraesCS1D02G011500	30.63	14.34	50.46	0	0	0	0	6.58	9.45	2.42	2.67	12.33	1.73	0	5.68	0	0	3.13	-6.62051	-2.09084	-1.99202	-3.34304	-4.78295	Down	isocitrate dehydrogenase subunit 2	-	-	-	-	-	-	-	NA	NA
TraesCS6A02G293800	88.61	66.36	90.72	3.43	2.98	0.9	41.42	27.67	33.74	39.88	39.49	55.18	22.9	11.98	27.3	10.57	6.34	26.83	-5.58093	-1.62148	-1.33244	-2.37174	-3.11312	Down	Jasmonate ZIM domain-containing protein[Triticum aestivum]	Environmental Information Processing	Signal transduction	ko04075//Plant hormone signal transduction	K13464	-	-	-	sp|Q8W4J8|TIF7_ARATH/1e-09/Protein TIFY 7 OS=Arabidopsis thaliana OX=3702 GN=TIFY7 PE=1 SV=2	NA
TraesCS6B02G324300	216.38	156.95	243.4	4.8	3.49	0.95	109.91	46.13	65.26	93.63	91.83	128.68	42.06	18.14	59.34	14.55	8.58	62.1	-6.52506	-1.81299	-1.43764	-2.69637	-3.17516	Down	Jasmonate ZIM domain-containing protein[Triticum aestivum]	Environmental Information Processing	Signal transduction	ko04075//Plant hormone signal transduction	K13464	-	-	-	sp|Q84R94|TI10A_ORYSJ/2e-09/Protein TIFY 10a OS=Oryza sativa subsp. japonica OX=39947 GN=TIFY10A PE=1 SV=1	NA
TraesCS6D02G274700	101.77	80.82	115.02	1.35	1.96	0.51	51.6	19.68	35.27	44.62	50.37	59.61	16.91	10.47	29.36	8.59	4.39	25.04	-6.85596	-1.79644	-1.44199	-2.72907	-3.38945	Down	Jasmonate ZIM domain-containing protein[Triticum aestivum]	Environmental Information Processing	Signal transduction	ko04075//Plant hormone signal transduction	K13464	-	-	-	sp|Q84R94|TI10A_ORYSJ/2e-09/Protein TIFY 10a OS=Oryza sativa subsp. japonica OX=39947 GN=TIFY10A PE=1 SV=1	NA
TraesCS5B02G211000	2.66	2.4	1.49	10.63	11.19	13.26	5.3	8.31	5.79	9.07	5.96	6.69	6.87	7.76	8.5	7.54	11.84	8.77	1.4694	1.66274	1.31847	2.03599	1.44436	Up	Jasmonate zim-domain protein	-	-	-	-	-	-	-	sp|Q69P94|TI10C_ORYSJ/2e-64/Protein TIFY 10c OS=Oryza sativa subsp. japonica OX=39947 GN=TIFY10C PE=1 SV=1	NA
TraesCS5B02G405500	0.54	1.12	0.79	34.55	6.2	4.7	2.58	4.2	5.25	5.79	5.13	5.09	3.72	3.02	31.05	8.43	3.85	4.31	2.37921	2.27826	2.02236	3.93362	3.56724	Up	K+ uptake permease 9	-	-	-	-	GO:0044464//cell part;GO:0030312//external encapsulating structure;GO:0005618//cell wall;GO:0005575//cellular_component;GO:0071944//cell periphery;GO:0005623//cell	GO:0030234//enzyme regulator activity;GO:0003674//molecular_function;GO:0016787//hydrolase activity;GO:0098772//molecular function regulator;GO:0003824//catalytic activity	GO:0071840//cellular component organization or biogenesis;GO:0008150//biological_process;GO:0016043//cellular component organization;GO:0009987//cellular process;GO:0008152//metabolic process	NA	NA
TraesCS4D02G322100	204.72	189.7	507.19	0	0	0	135.71	14.97	47.83	143.76	96.86	167.58	19.61	2.05	57.98	1.01	0	68.31	-1.52171	-4.16081	-2.51096	-13.9244	-3.9419	Down	KED-like protein	-	-	-	-	-	GO:0003824//catalytic activity;GO:0016787//hydrolase activity;GO:0003674//molecular_function	GO:0044238//primary metabolic process;GO:0043170//macromolecule metabolic process;GO:0071704//organic substance metabolic process;GO:0019538//protein metabolic process;GO:0008152//metabolic process;GO:0008150//biological_process	NA	NA
TraesCS5A02G497500	184.38	208.76	451.3	0	0	0	125.82	4.42	25.26	114.79	82.65	142.55	8.99	0.9	27.94	0.18	0	72.46	-1.69407	-3.99723	-2.78102	-13.6862	-4.93239	Down	KED-like protein	-	-	-	-	-	-	-	NA	NA
TraesCS4A02G432700LC	66.02	24.22	72.57	1.22	0.4	0.59	13.19	3.03	10.27	10.07	10.48	10.5	1.81	0.22	9.23	0.36	0	8.44	-2.77237	-4.65321	-2.92441	-6.59899	-4.30736	Down	Ketol-acid reductoisomerase (NADP(+))	-	-	-	-	-	GO:0005515//protein binding;GO:0005488//binding;GO:0003674//molecular_function	-	NA	NA
TraesCS6D02G172000	2.14	4.9	6.06	0.68	0.96	0.67	3.56	1.03	1.24	2.07	1.64	1.49	0.91	1.2	0.57	0.56	0.61	1.68	-2.67728	-1.39918	-1.2946	-2.23867	-2.51262	Down	Kinase	-	-	-	-	-	GO:0004672//protein kinase activity;GO:0005524//ATP binding	GO:0006468//protein phosphorylation;GO:0006950//response to stress	sp|Q9SW11|PUB35_ARATH/6e-124/U-box domain-containing protein 35 OS=Arabidopsis thaliana OX=3702 GN=PUB35 PE=2 SV=2	lin1934_1/6e-26/---
TraesCS7B02G395000	0.7	1.34	0.38	8.57	16.67	20.57	2.58	2.39	1.6	2.09	2.28	2.53	3.96	3.07	2.79	3.22	6.05	4.49	1.31491	2.1006	1.22955	3.87328	1.67385	Up	Kinase	-	-	-	-	-	-	-	sp|Q6R2K3|SRF3_ARATH/0.0/Protein STRUBBELIG-RECEPTOR FAMILY 3 OS=Arabidopsis thaliana OX=3702 GN=SRF3 PE=2 SV=1	lin1934_1/7e-14/---
TraesCS7D02G477500	0.52	1.1	0.37	9.84	19.87	24.16	2.49	2.23	1.54	1.74	1.75	1.49	3.53	2.73	2.94	2.76	6.42	3.87	1.09548	2.28698	1.42468	4.36884	1.84217	Up	Kinase	Metabolism	Carbohydrate metabolism	ko00500//Starch and sucrose metabolism;ko00040//Pentose and glucuronate interconversions	K01213	GO:0005575//cellular_component;GO:0005576//extracellular region	GO:0016787//hydrolase activity;GO:0003674//molecular_function;GO:0003824//catalytic activity	GO:0008150//biological_process;GO:0044238//primary metabolic process;GO:0009987//cellular process;GO:0008152//metabolic process;GO:0071840//cellular component organization or biogenesis;GO:0071704//organic substance metabolic process;GO:0016043//cellular component organization;GO:0005975//carbohydrate metabolic process	sp|Q6R2K3|SRF3_ARATH/0.0/Protein STRUBBELIG-RECEPTOR FAMILY 3 OS=Arabidopsis thaliana OX=3702 GN=SRF3 PE=2 SV=1	lin1934_1/2e-14/---
TraesCS4A02G183000	266.04	156.85	453.36	0.06	0.06	0	164.79	38.96	82.78	105.95	101.84	143.61	31.17	12.45	88.59	4.28	0.98	62.64	-1.60119	-4.10581	-1.88773	-13.023	-3.11554	Down	Kinase family protein	Genetic Information Processing	Translation	ko03015//mRNA surveillance pathway	K14403	-	GO:0003674//molecular_function;GO:0003824//catalytic activity;GO:0016740//transferase activity	GO:0008150//biological_process;GO:0008152//metabolic process	sp|Q6I5Q6|RK185_ORYSJ/4e-125/Receptor-like cytoplasmic kinase 185 OS=Oryza sativa subsp. japonica OX=39947 GN=RLCK185 PE=1 SV=1	L138452_1/1e-16/---
TraesCS4B02G135600	193.37	136.05	400.68	0.19	0	0	150.05	22.22	53.45	87.55	78.01	115.01	16.74	3.19	63.3	0.98	0.26	57.03	-1.66732	-4.0625	-1.97507	-12.1552	-3.51589	Down	Kinase family protein	Genetic Information Processing	Translation	ko03015//mRNA surveillance pathway	K14403	-	GO:0003674//molecular_function;GO:0003824//catalytic activity;GO:0016740//transferase activity	GO:0006950//response to stress;GO:0008150//biological_process;GO:0050896//response to stimulus	sp|Q6I5Q6|RK185_ORYSJ/8e-126/Receptor-like cytoplasmic kinase 185 OS=Oryza sativa subsp. japonica OX=39947 GN=RLCK185 PE=1 SV=1	L138452_1/5e-17/---
TraesCS4D02G130300	145.69	102.17	275.56	0.06	0	0	105.82	15.12	33.19	59.51	51.33	75.5	15.44	2.44	48.55	0.45	0.06	46.08	-1.77352	-3.89924	-2.04444	-12.9825	-3.3594	Down	Kinase family protein	Genetic Information Processing	Translation	ko03015//mRNA surveillance pathway	K14403	-	GO:0003674//molecular_function;GO:0003824//catalytic activity;GO:0016740//transferase activity	GO:0008150//biological_process;GO:0008152//metabolic process	sp|Q6I5Q6|RK185_ORYSJ/2e-126/Receptor-like cytoplasmic kinase 185 OS=Oryza sativa subsp. japonica OX=39947 GN=RLCK185 PE=1 SV=1	L138452_1/4e-17/---
TraesCS3B02G221500	104.04	94.02	149.96	10.4	8.28	4.29	64.23	38.83	48.01	61.07	57.36	74.17	31.97	22.32	38.9	15.24	8.29	33.46	-4.48043	-1.5742	-1.32296	-2.31632	-3.11687	Down	Kinase family protein	Organismal Systems	Environmental adaptation	ko04626//Plant-pathogen interaction	K13436	-	GO:0004674//protein serine/threonine kinase activity;GO:0004713//protein tyrosine kinase activity;GO:0005524//ATP binding	GO:0006468//protein phosphorylation	sp|Q41328|PTI1_SOLLC/0.0/Pto-interacting protein 1 OS=Solanum lycopersicum OX=4081 GN=PTI1 PE=1 SV=2	MYPU_6850/1e-18/---
TraesCS6A02G192900	27.4	22.41	39.15	3.45	2.36	2.97	20.64	2.95	2.7	7.87	5.4	8.16	1.68	2.51	5.74	2.15	2.26	10.23	-2.3018	-3.01407	-2.02288	-3.72545	-3.53377	Down	Kinase superfamily protein	-	-	-	-	-	GO:0003682//chromatin binding;GO:0044877//macromolecular complex binding;GO:0097159//organic cyclic compound binding;GO:0003677//DNA binding;GO:0005488//binding;GO:1901363//heterocyclic compound binding;GO:0003824//catalytic activity;GO:0003676//nucleic acid binding;GO:0003674//molecular_function	GO:0008152//metabolic process;GO:0008150//biological_process	sp|F4I114|Y1960_ARATH/0.0/Probable serine/threonine-protein kinase At1g09600 OS=Arabidopsis thaliana OX=3702 GN=At1g09600 PE=3 SV=1	SPAC1687.15/1e-44/---
TraesCS6D02G184000	28.09	16.29	40.65	14.57	5.74	6.6	20.34	5.05	6.35	7.1	5.92	9.51	3.37	6.12	7.8	4.56	5.76	12.54	-2.23182	-2.35752	-1.73124	-2.03646	-2.72959	Down	Kinase superfamily protein	-	-	-	-	-	-	GO:0051234//establishment of localization;GO:0051179//localization;GO:0008150//biological_process;GO:0006810//transport	sp|Q9ZVM9|Y1461_ARATH/7e-176/Probable serine/threonine-protein kinase At1g54610 OS=Arabidopsis thaliana OX=3702 GN=At1g54610 PE=1 SV=1	SPAC1687.15/8e-46/---
TraesCS3A02G208900	31.69	28.95	32.75	1.48	1.12	0.23	18.51	11.14	11.16	13.67	14.38	18.34	8.47	7.43	10.23	5.67	3.46	11.13	-5.49964	-1.56513	-1.447	-2.24794	-2.82968	Down	Kinase, putative	Organismal Systems	Environmental adaptation	ko04626//Plant-pathogen interaction	K13436	-	GO:0004672//protein kinase activity;GO:0005524//ATP binding;GO:0016705//oxidoreductase activity, acting on paired donors, with incorporation or reduction of molecular oxygen	GO:0006468//protein phosphorylation;GO:0006950//response to stress;GO:0016117//carotenoid biosynthetic process;GO:0055114//oxidation-reduction process	sp|Q9FKG6|PUB52_ARATH/5e-137/U-box domain-containing protein 52 OS=Arabidopsis thaliana OX=3702 GN=PUB52 PE=2 SV=1	SPy1625_1/8e-24/---
TraesCS3B02G239200	20.81	21.41	24.78	3.62	1.44	1.54	14.68	5.97	6.04	9.07	8.53	9.59	5.83	4.88	8.26	4.54	2.85	10.31	-3.818	-1.66407	-1.72357	-2.20274	-2.54448	Down	Kinase, putative	Organismal Systems	Environmental adaptation	ko04626//Plant-pathogen interaction	K13436	-	GO:0004672//protein kinase activity;GO:0004672//protein kinase activity;GO:0005524//ATP binding;GO:0005524//ATP binding;GO:0016705//oxidoreductase activity, acting on paired donors, with incorporation or reduction of molecular oxygen;GO:0016705//oxidoreductase activity, acting on paired donors, with incorporation or reduction of molecular oxygen	GO:0006468//protein phosphorylation;GO:0006468//protein phosphorylation;GO:0006950//response to stress;GO:0006950//response to stress;GO:0016117//carotenoid biosynthetic process;GO:0016117//carotenoid biosynthetic process;GO:0055114//oxidation-reduction process;GO:0055114//oxidation-reduction process	sp|Q9FKG6|PUB52_ARATH/2e-139/U-box domain-containing protein 52 OS=Arabidopsis thaliana OX=3702 GN=PUB52 PE=2 SV=1	SPy1625_1/3e-24/---
TraesCS3D02G211800	26.57	22.03	24.31	1.72	1.67	0.7	15.07	9.88	7.31	12.43	10.93	12.95	9.22	6.8	10.68	4.52	3.51	9.44	-4.71494	-1.55795	-1.44393	-1.86264	-2.69043	Down	Kinase, putative	Organismal Systems	Environmental adaptation	ko04626//Plant-pathogen interaction	K13436	-	GO:0004672//protein kinase activity;GO:0005524//ATP binding;GO:0016705//oxidoreductase activity, acting on paired donors, with incorporation or reduction of molecular oxygen	GO:0006468//protein phosphorylation;GO:0006950//response to stress;GO:0016117//carotenoid biosynthetic process;GO:0055114//oxidation-reduction process	sp|Q9FKG6|PUB52_ARATH/5e-137/U-box domain-containing protein 52 OS=Arabidopsis thaliana OX=3702 GN=PUB52 PE=2 SV=1	SPy1625_1/5e-24/---
TraesCS5B02G056800	0.43	0.46	0.33	0.12	0.17	0.17	0.03	0	0.16	0.13	0.13	0.05	0	0	0.04	0	0.03	0.03	-2.17013	-4.59453	-2.82114	-1.76483	-5.09097	Down	Kinase, putative	-	-	-	-	GO:0016020//membrane;GO:0005575//cellular_component	GO:0005215//transporter activity;GO:0003674//molecular_function	GO:0009987//cellular process;GO:0051234//establishment of localization;GO:0006810//transport;GO:0051179//localization;GO:0008150//biological_process	sp|Q9LXA5|LRK91_ARATH/3e-113/L-type lectin-domain containing receptor kinase IX.1 OS=Arabidopsis thaliana OX=3702 GN=LECRK91 PE=1 SV=1	PA1671/2e-18/---
TraesCS2B02G608400	28.28	18.15	28.24	3.34	7.61	2.26	16.89	11.61	12.7	11	14.84	14.53	10.62	10.82	12.48	4.72	7.83	6.37	-1.35521	-2.50016	-1.21053	-3.00122	-1.62568	Down	kinesin like protein for actin based chloroplast movement 2	-	-	-	-	-	GO:0016787//hydrolase activity;GO:0003674//molecular_function;GO:0003824//catalytic activity	GO:0071704//organic substance metabolic process;GO:0044238//primary metabolic process;GO:0008152//metabolic process;GO:0008150//biological_process;GO:0009056//catabolic process;GO:0005975//carbohydrate metabolic process	NA	NA
TraesCS5B02G377000	6.76	9.54	37.66	1.67	0.98	0.73	8.58	0.7	0.97	3.19	1.03	4.91	0.62	0.14	1.67	0	0.52	5.24	-2.88769	-3.68664	-2.74219	-4.42756	-4.93022	Down	kinesin like protein for actin based chloroplast movement 2	-	-	-	-	-	GO:0005515//protein binding;GO:0003674//molecular_function;GO:0005488//binding	-	NA	NA
TraesCS1B02G333400	13.46	8.31	14.68	6.19	4.83	4.79	7.17	6.7	5.91	4.7	5.9	6.38	3.89	5.03	7.34	6.75	5.25	7.41	-1.36976	-1.35304	-1.14459	-1.59849	-1.55649	Down	Kinesin-like	-	-	-	-	-	-	-	NA	NA
TraesCS1D02G320900	14.32	11.63	11.67	4.91	3.48	5.04	7.66	5.66	5.25	6.51	7.15	7.5	3.71	4.36	4.73	6.1	4.83	6.94	-2.07424	-1.36959	-1.24516	-1.94002	-1.71336	Down	Kinesin-like	-	-	-	-	-	-	-	NA	NA
TraesCS4A02G188600	10.95	7.99	10.32	4.08	6.43	8.38	5.67	5.64	5.23	5.52	6.3	4.61	5.51	5.73	5.38	5.44	6.47	5.19	-1.09774	-1.21844	-1.07268	-1.05324	-1.19748	Down	Lactation elevated protein 1	-	-	-	-	GO:0005575//cellular_component;GO:0016020//membrane	GO:0005215//transporter activity;GO:0003674//molecular_function	GO:0051179//localization;GO:0008150//biological_process;GO:0051234//establishment of localization;GO:0006810//transport	NA	NA
TraesCS7D02G113300	15.04	14.05	23.83	3.42	1.99	2.48	9.21	7.4	10.38	7.83	8.88	12.22	6.89	5.89	6.4	5.1	5.97	4.82	-1.16272	-2.20783	-1.23872	-3.14831	-1.87517	Down	Lactoylglutathione lyase/glyoxalase I family protein	-	-	-	-	-	-	-	NA	NA
TraesCS1A02G304100	205.16	123.81	216.27	0	0	0	86.88	16.39	65.94	82.96	80.31	91.43	15.72	1.63	57.32	1.5	0	54.39	-1.49217	-3.73445	-1.98072	-12.8218	-3.30987	Down	L-ascorbate oxidase-like protein	-	-	-	-	-		GO:0006810//transport;GO:0051234//establishment of localization;GO:0051179//localization;GO:0009987//cellular process;GO:0008150//biological_process	sp|Q00624|ASOL_BRANA/0.0/L-ascorbate oxidase homolog OS=Brassica napus OX=3708 GN=Bp10 PE=2 SV=1	YMR058w/2e-17/---
TraesCS1B02G314600	72.64	59.33	106.73	0	0	0	38.91	2.57	17.11	33.85	16.02	30	2.36	1.91	16.28	0	0	22.56	-2.02053	-3.88072	-2.37334	-11.3151	-4.01711	Down	L-ascorbate oxidase-like protein	-	-	-	-	-	-	GO:0006810//transport;GO:0051234//establishment of localization;GO:0051179//localization;GO:0009987//cellular process;GO:0008150//biological_process	sp|Q00624|ASOL_BRANA/0.0/L-ascorbate oxidase homolog OS=Brassica napus OX=3708 GN=Bp10 PE=2 SV=1	YMR058w/2e-18/---
TraesCS4D02G121100	1.75	2.39	5.14	0.31	0.1	0.1	1.45	0.28	0.55	0.42	0.69	1.32	0	0.23	0.39	0.18	0.21	0.83	-2.15734	-3.33272	-2.32245	-4.53005	-4.32434	Down	Late embryogenesis abundant hydroxyproline-rich glycoprotein family, putative	Organismal Systems;Environmental Information Processing	Signal transduction;Environmental adaptation	ko04626//Plant-pathogen interaction;ko04070//Phosphatidylinositol signaling system	K02183	-	GO:0005488//binding;GO:0003674//molecular_function	-	NA	NA
TraesCS4A02G407700	3.14	4.67	8.62	0	0	0	1.95	0.37	0	0.69	0.94	1.95	0	0	0.42	0	0	0.73	-6.91258	-2.35309	-1.91882	-4.12656	-4.46868	Down	Late embryogenesis abundant hydroxyproline-rich glycoprotein, putative	-	-	-	-	-	-	-	sp|Q9ZVD2|NHL13_ARATH/7e-18/NDR1/HIN1-like protein 13 OS=Arabidopsis thaliana OX=3702 GN=NHL13 PE=2 SV=1	NA
TraesCS1A02G230800	309.73	178.42	636.88	0	0	0	139.07	18.74	67.43	94.82	85.69	143.56	16.03	3.59	42.55	0.37	0	66.37	-2.18653	-4.54641	-2.65146	-14.125	-4.64172	Down	Late embryogenesis abundant protein	-	-	-	-	-	GO:1901265//nucleoside phosphate binding;GO:0016772//transferase activity, transferring phosphorus-containing groups;GO:0016740//transferase activity;GO:0016301//kinase activity;GO:0036094//small molecule binding;GO:0003674//molecular_function;GO:1901363//heterocyclic compound binding;GO:0005488//binding;GO:0003824//catalytic activity;GO:0097159//organic cyclic compound binding;GO:0000166//nucleo…	GO:0044260//cellular macromolecule metabolic process;GO:0036211//protein modification process;GO:0006464//cellular protein modification process;GO:0009987//cellular process;GO:0044267//cellular protein metabolic process;GO:0008150//biological_process;GO:0071704//organic substance metabolic process;GO:0043412//macromolecule modification;GO:0008152//metabolic process;GO:0043170//macromolecule metab…	sp|Q9SRX6|LEA2_ARATH/3e-11/Late embryogenis abundant protein 2 OS=Arabidopsis thaliana OX=3702 GN=LEA2 PE=2 SV=1	NA
TraesCS1B02G243600	161.27	115.95	334.55	0	0	0	56.32	12.16	26.05	48.21	44.14	66.39	9.02	1.28	18.04	0.26	0.3	36.1	-2.39405	-4.55581	-3.05873	-12.7486	-4.9255	Down	Late embryogenesis abundant protein	-	-	-	-	-	GO:0005488//binding;GO:0003674//molecular_function;GO:0003824//catalytic activity	GO:0008150//biological_process;GO:0008152//metabolic process	sp|Q9SRX6|LEA2_ARATH/5e-12/Late embryogenis abundant protein 2 OS=Arabidopsis thaliana OX=3702 GN=LEA2 PE=2 SV=1	NA
TraesCS3A02G225600	12.55	12.83	32.51	0	0	0	7.89	0.99	2.34	4.16	3.56	6.45	0.53	0.15	2.12	0.12	0	5.52	-2.34685	-3.78202	-2.67855	-10.4266	-4.83979	Down	Late embryogenesis abundant protein Lea14	Cellular Processes;Human Diseases	Endocrine and metabolic diseases;Transport and catabolism	ko04931//Insulin resistance;ko04140//Regulation of autophagy	K07198	-	GO:0036094//small molecule binding;GO:0016740//transferase activity;GO:0003674//molecular_function;GO:0016772//transferase activity, transferring phosphorus-containing groups;GO:1901363//heterocyclic compound binding;GO:0003824//catalytic activity;GO:0000166//nucleotide binding;GO:0016301//kinase activity;GO:0097159//organic cyclic compound binding;GO:1901265//nucleoside phosphate binding;GO:0005…	GO:0044237//cellular metabolic process;GO:0043170//macromolecule metabolic process;GO:0006464//cellular protein modification process;GO:0044267//cellular protein metabolic process;GO:0008152//metabolic process;GO:0043412//macromolecule modification;GO:0044238//primary metabolic process;GO:0019538//protein metabolic process;GO:0044260//cellular macromolecule metabolic process;GO:0009987//cellular …	sp|P46518|LEA14_GOSHI/8e-62/Late embryogenesis abundant protein Lea14-A OS=Gossypium hirsutum OX=3635 GN=LEA14-A PE=2 SV=1	NA
TraesCS3B02G255100	13.47	11.85	26.92	0	0.17	0	9.39	1.73	3.56	10.22	8.26	10.83	1.76	0.51	2.51	0.61	0	4.13	-7.81183	-1.97929	-1.26157	-3.56177	-3.01859	Down	Late embryogenesis abundant protein Lea14	-	-	-	-	-	-	GO:0009269//response to desiccation	sp|P46518|LEA14_GOSHI/8e-62/Late embryogenesis abundant protein Lea14-A OS=Gossypium hirsutum OX=3635 GN=LEA14-A PE=2 SV=1	NA
TraesCS5B02G692900LC	267.13	126.89	167.3	5.27	4.34	0	94.7	102.25	91.41	91.02	102.71	122.95	59.48	81.93	109.09	32.22	9.66	22.44	-1.25832	-3.60672	-1.2844	-6.26338	-1.62998	Down	Late embryogenesis abundant protein, LEA-14	Cellular Processes;Human Diseases	Endocrine and metabolic diseases;Transport and catabolism	ko04931//Insulin resistance;ko04140//Regulation of autophagy	K07198	-	GO:0003674//molecular_function;GO:0016740//transferase activity;GO:0003824//catalytic activity	GO:0008150//biological_process;GO:0008152//metabolic process;GO:0009058//biosynthetic process	NA	NA
TraesCS4D02G002200	121.1	159.22	102.89	6.07	5.01	0	27.91	37.16	68.65	94.28	100.84	103.38	34.96	22.99	27.49	14.75	14.89	19.1	-5.53227	-1.71586	-1.00233	-2.65219	-3.63601	Down	Leucine-rich repeat protein kinase family protein	-	-	-	-	-	-	-	NA	NA
TraesCS6A02G108000	0.59	0.97	0.49	2.43	12.79	9.13	3.4	3.72	2.42	2.79	4.51	2.4	3.99	5.8	4.41	2.39	5.04	3.32	1.93456	1.91354	1.93704	3.09964	2.37125	Up	Leucine-rich repeat protein kinase family protein	-	-	-	-	-	-	-	sp|O65375|LRX1_ARATH/3e-143/Leucine-rich repeat extensin-like protein 1 OS=Arabidopsis thaliana OX=3702 GN=LRX1 PE=1 SV=1	NA
TraesCS4A02G004000	11.61	11.11	14.61	0	0	0	9.28	1.72	2.94	7.42	8.89	8.42	2.62	0.84	4.67	0.57	0.1	4.03	-9.65696	-1.6595	-1.05356	-2.43429	-2.89663	Down	Leucine-rich repeat receptor-like protein kinase	Metabolism	Carbohydrate metabolism	ko00500//Starch and sucrose metabolism	K01177	GO:0005575//cellular_component;GO:0044464//cell part;GO:0043227//membrane-bounded organelle;GO:0043226//organelle;GO:0043231//intracellular membrane-bounded organelle;GO:0005622//intracellular;GO:0005623//cell;GO:0044444//cytoplasmic part;GO:0043229//intracellular organelle;GO:0005737//cytoplasm;GO:0044424//intracellular part;GO:0005829//cytosol;GO:0005634//nucleus	GO:0003674//molecular_function;GO:0003824//catalytic activity;GO:0016787//hydrolase activity	GO:0008152//metabolic process;GO:0009987//cellular process;GO:0005975//carbohydrate metabolic process;GO:0044238//primary metabolic process;GO:0008150//biological_process;GO:0009056//catabolic process;GO:0071704//organic substance metabolic process	sp|O81069|Y2899_ARATH/2e-53/Probable leucine-rich repeat receptor-like protein kinase At2g28990 OS=Arabidopsis thaliana OX=3702 GN=At2g28990 PE=1 SV=1	ECU09g0190/9e-06/---
TraesCS4B02G301300	39.4	39.44	47.78	0	0	0	15.69	5.17	0	0	0	11.82	5	0	25.07	0	0	10.15	-3.91945	-4.22102	-3.39602	-6.60427	-3.06032	Down	Leucine-rich repeat receptor-like protein kinase	Metabolism	Carbohydrate metabolism	ko00500//Starch and sucrose metabolism	K01177	GO:0005575//cellular_component;GO:0044464//cell part;GO:0043227//membrane-bounded organelle;GO:0043226//organelle;GO:0043231//intracellular membrane-bounded organelle;GO:0005622//intracellular;GO:0005623//cell;GO:0044444//cytoplasmic part;GO:0043229//intracellular organelle;GO:0005737//cytoplasm;GO:0044424//intracellular part;GO:0005829//cytosol;GO:0005634//nucleus	GO:0003674//molecular_function;GO:0003824//catalytic activity;GO:0016787//hydrolase activity	GO:0008152//metabolic process;GO:0009987//cellular process;GO:0005975//carbohydrate metabolic process;GO:0044238//primary metabolic process;GO:0008150//biological_process;GO:0009056//catabolic process;GO:0071704//organic substance metabolic process	sp|O81069|Y2899_ARATH/3e-54/Probable leucine-rich repeat receptor-like protein kinase At2g28990 OS=Arabidopsis thaliana OX=3702 GN=At2g28990 PE=1 SV=1	NA
TraesCS4D02G299600	56.51	43.41	69.68	0	0	0	34	5.43	8.78	25.3	21.65	27.95	6.25	1.72	18.18	0.33	0.09	14.54	-1.43443	-3.8852	-2.07458	-13.4733	-3.05763	Down	Leucine-rich repeat receptor-like protein kinase	Metabolism	Carbohydrate metabolism	ko00500//Starch and sucrose metabolism	K01177	GO:0005575//cellular_component;GO:0044464//cell part;GO:0043227//membrane-bounded organelle;GO:0043226//organelle;GO:0043231//intracellular membrane-bounded organelle;GO:0005622//intracellular;GO:0005623//cell;GO:0044444//cytoplasmic part;GO:0043229//intracellular organelle;GO:0005737//cytoplasm;GO:0044424//intracellular part;GO:0005829//cytosol;GO:0005634//nucleus	GO:0003674//molecular_function;GO:0003824//catalytic activity;GO:0016787//hydrolase activity	GO:0008152//metabolic process;GO:0009987//cellular process;GO:0005975//carbohydrate metabolic process;GO:0044238//primary metabolic process;GO:0008150//biological_process;GO:0009056//catabolic process;GO:0071704//organic substance metabolic process	sp|O81069|Y2899_ARATH/2e-54/Probable leucine-rich repeat receptor-like protein kinase At2g28990 OS=Arabidopsis thaliana OX=3702 GN=At2g28990 PE=1 SV=1	ECU09g0190/8e-06/---
TraesCS5B02G073700LC	6.72	2.01	6.34	0	0.14	0	1.26	1.51	0.64	1.03	0.52	0.42	0.73	0.65	1.57	0	0.15	0.68	-3.24699	-4.52831	-2.41112	-6.62878	-2.77323	Down	Leucine-rich repeat receptor-like protein kinase	-	-	-	-	-	GO:0003674//molecular_function;GO:0005488//binding	GO:0009058//biosynthetic process;GO:0071840//cellular component organization or biogenesis;GO:0008152//metabolic process;GO:0008150//biological_process;GO:0016043//cellular component organization;GO:0009987//cellular process	sp|Q9ZVR7|PSKR1_ARATH/2e-21/Phytosulfokine receptor 1 OS=Arabidopsis thaliana OX=3702 GN=PSKR1 PE=1 SV=4	NA
TraesCS1D02G223900LC	0.1	0.98	0.76	7.53	11.44	18.46	2.55	3.13	3.51	4.18	6.26	2.42	1.87	1.91	4.38	1.79	3.72	1.79	2.46362	1.4811	2.01975	3.86998	1.7187	Up	Leucine-rich repeat receptor-like protein kinase family protein	-	-	-	-	-	GO:1901363//heterocyclic compound binding;GO:0005488//binding;GO:0016772//transferase activity, transferring phosphorus-containing groups;GO:0003824//catalytic activity;GO:0016740//transferase activity;GO:1901265//nucleoside phosphate binding;GO:0097159//organic cyclic compound binding;GO:0036094//small molecule binding;GO:0016301//kinase activity;GO:0003674//molecular_function;GO:0000166//nucleo…	GO:0043412//macromolecule modification;GO:0044237//cellular metabolic process;GO:0008150//biological_process;GO:0008152//metabolic process;GO:0036211//protein modification process;GO:0043170//macromolecule metabolic process;GO:0009987//cellular process;GO:0071704//organic substance metabolic process;GO:0044260//cellular macromolecule metabolic process;GO:0044267//cellular protein metabolic proces…	sp|Q6JN46|EIX2_SOLLC/3e-76/Receptor-like protein EIX2 OS=Solanum lycopersicum OX=4081 GN=EIX2 PE=1 SV=2	MA2301_1/1e-18/---
TraesCS1A02G173600	219.57	248.53	760.2	0.24	0	0.48	146.47	11.98	30.75	86.02	79.93	97.49	4.78	3.04	25.28	2.26	0.47	59.12	-2.65879	-4.8025	-3.07449	-11.0558	-5.69993	Down	LIM domain containing protein	-	-	-	-	-	GO:0005488//binding;GO:0003674//molecular_function;GO:0003824//catalytic activity	GO:0008152//metabolic process;GO:0008150//biological_process	sp|Q7F9R9|PLI2B_ORYSJ/1e-93/LIM domain-containing protein PLIM2b OS=Oryza sativa subsp. japonica OX=39947 GN=PLIM2B PE=1 SV=1	NA
TraesCS1D02G165200	107.07	75.91	274.59	0.22	0.52	0.56	54.17	10.93	29.9	37.04	34.4	50.77	5.88	3.42	16.93	1.17	0.44	24.24	-2.1921	-4.56779	-2.54685	-8.90463	-4.5234	Down	LIM domain containing protein	-	-	-	-	-	GO:0003674//molecular_function;GO:0030246//carbohydrate binding;GO:0003824//catalytic activity;GO:0016787//hydrolase activity;GO:0005488//binding	GO:0008150//biological_process;GO:0005975//carbohydrate metabolic process;GO:0044238//primary metabolic process;GO:0071704//organic substance metabolic process;GO:0008152//metabolic process	sp|Q7F9R9|PLI2B_ORYSJ/5e-96/LIM domain-containing protein PLIM2b OS=Oryza sativa subsp. japonica OX=39947 GN=PLIM2B PE=1 SV=1	NA
TraesCS6A02G236600	582.57	492.17	830.94	4.88	7.88	2.01	330.14	186.45	245.73	369.82	384.63	456.11	147.05	78.53	259.81	47.26	20.35	165.97	-1.04393	-3.49669	-1.6349	-7.48422	-2.42053	Down	LIM domain containing protein	-	-	-	-	-	-	-	sp|Q7F9R9|PLI2B_ORYSJ/5e-110/LIM domain-containing protein PLIM2b OS=Oryza sativa subsp. japonica OX=39947 GN=PLIM2B PE=1 SV=1	NA
TraesCS6B02G265100	219.09	164.17	278.79	1.2	0.71	0	105.78	54.64	86.18	138.78	137.71	156.95	52.46	28.21	87.85	15.17	2.02	38.4	-1.00865	-4.03703	-1.73376	-8.8242	-2.42954	Down	LIM domain containing protein	-	-	-	-	GO:0016020//membrane;GO:0005575//cellular_component	GO:0005215//transporter activity;GO:0003674//molecular_function	GO:0051179//localization;GO:0008150//biological_process;GO:0051234//establishment of localization;GO:0006810//transport	sp|Q7F9R9|PLI2B_ORYSJ/2e-109/LIM domain-containing protein PLIM2b OS=Oryza sativa subsp. japonica OX=39947 GN=PLIM2B PE=1 SV=1	NA
TraesCS3D02G393300	112.01	115.31	113.7	34.58	27.66	25.1	36.66	64.19	52.37	76.51	92.15	46.29	27.87	46.36	32.69	40.35	39.52	38.39	-1.23793	-2.06245	-1.5058	-2.4304	-2.18075	Down	Lipase	-	-	-	-	-	GO:0003824//catalytic activity;GO:0003674//molecular_function;GO:0016787//hydrolase activity	GO:0008150//biological_process;GO:0008152//metabolic process	NA	SA0309_2/3e-22/---
TraesCS3B02G333900	27.41	30.21	45.65	0	0	0	19.14	7.99	2.47	13.82	15.01	23.32	10.49	0	12.37	4.34	0	7.7	-1.9799	-3.70938	-2.56007	-7.24284	-2.97032	Down	lipase, putative (DUF620)	-	-	-	-	GO:0016020//membrane;GO:0005575//cellular_component	GO:0097159//organic cyclic compound binding;GO:1901265//nucleoside phosphate binding;GO:0005488//binding;GO:0016787//hydrolase activity;GO:0000166//nucleotide binding;GO:0003824//catalytic activity;GO:0003674//molecular_function;GO:1901363//heterocyclic compound binding;GO:0036094//small molecule binding;GO:0005215//transporter activity	GO:0006810//transport;GO:0008152//metabolic process;GO:0008150//biological_process;GO:0009987//cellular process;GO:0051234//establishment of localization;GO:0051179//localization	NA	NA
TraesCS2D02G245300	39.63	31.33	39.38	0	0	0	24.25	7.6	10.6	22.48	19.97	26.35	11.73	2.17	19.73	0.39	1.21	8.96	-8.51034	-1.6555	-1.17113	-2.03977	-3.87965	Down	Lipid transfer protein	Metabolism	Metabolism of terpenoids and polyketides	ko00906//Carotenoid biosynthesis	K17911	-	-	-	sp|Q9ZQI8|NLTL2_ARATH/1e-17/Non-specific lipid-transfer protein-like protein At2g13820 OS=Arabidopsis thaliana OX=3702 GN=At2g13820 PE=2 SV=1	NA
TraesCS5B02G382300	3.07	1.85	2.09	95.76	73.33	101.81	9.93	9.46	6.78	8.55	11.13	14.4	13.25	15.75	14.18	13.12	41.98	39.88	4.59707	1.37207	1.6185	2.08266	3.00838	Up	Lipoxygenase	Metabolism	Lipid metabolism	ko00591//Linoleic acid metabolism	K15718	-	GO:0016702//oxidoreductase activity, acting on single donors with incorporation of molecular oxygen, incorporation of two atoms of oxygen;GO:0046872//metal ion binding	GO:0031408//oxylipin biosynthetic process;GO:0055114//oxidation-reduction process	sp|P29250|LOX2_ORYSJ/0.0/Linoleate 9S-lipoxygenase 2 OS=Oryza sativa subsp. japonica OX=39947 GN=LOX1.1 PE=2 SV=2	NA
TraesCS5B02G382400	0	0	0	1.97	5.67	3.71	0.43	0.13	0.06	0.22	0.25	0.52	0.33	0.55	1.24	0.15	1.11	0.36	6.39857	7.05285	5.68131	9.83083	7.36083	Up	Lipoxygenase	-	-	-	-	-	-	-	sp|P29250|LOX2_ORYSJ/0.0/Linoleate 9S-lipoxygenase 2 OS=Oryza sativa subsp. japonica OX=39947 GN=LOX1.1 PE=2 SV=2	NA
TraesCS2B02G415700	2.45	2.79	3.11	19.34	18.31	15.5	17.04	20.59	21.56	7.42	5.77	7.97	22.25	34.63	27.39	26.03	30.88	24.45	1.07142	2.84209	2.58254	2.29356	2.94861	Up	LMBR1 domain-containing protein 2 / Histone H1	-	-	-	-	-	GO:0003674//molecular_function;GO:0003824//catalytic activity;GO:0016787//hydrolase activity	GO:0019538//protein metabolic process;GO:0008150//biological_process;GO:0044238//primary metabolic process;GO:0071704//organic substance metabolic process;GO:0043170//macromolecule metabolic process;GO:0008152//metabolic process	sp|Q08864|H11_VOLCA/3e-06/Histone H1-I OS=Volvox carteri OX=3067 GN=H1-I PE=2 SV=3	NA
TraesCS2A02G614100LC	190.11	134.2	332.92	0	0	0	88.38	16.7	41.5	55.26	54	79.95	12.63	2.37	27.51	0.75	0	40.33	-2.52119	-4.63335	-2.66057	-11.3967	-4.67731	Down	LOB domain protein	-	-	-	-	GO:0005623//cell;GO:0005575//cellular_component;GO:0044464//cell part;GO:0005622//intracellular	GO:0003674//molecular_function;GO:0005215//transporter activity	GO:0006810//transport;GO:0051234//establishment of localization;GO:0008150//biological_process;GO:0051179//localization	sp|Q9SA51|LBD3_ARATH/3e-21/LOB domain-containing protein 3 OS=Arabidopsis thaliana OX=3702 GN=LBD3 PE=2 SV=1	NA
TraesCS3B02G553000	36.85	36.83	38.07	2.11	4.23	1.29	25.84	27.28	18.86	26.68	26.07	24.22	18.14	17.62	23.05	14.4	8.85	15.3	-4.48779	-1.05527	-1.02218	-1.35643	-2.19231	Down	LOB domain-containing protein, putative	-	-	-	-	-	-	-	sp|Q9SSM9|LBD7_ARATH/4e-35/LOB domain-containing protein 7 OS=Arabidopsis thaliana OX=3702 GN=LBD7 PE=2 SV=1	NA
TraesCS4B02G338000	65.32	30.45	72.03	15.19	16.29	15.33	35.94	19.46	20.14	33.47	24.62	26.45	16.63	18.94	22.22	13.2	11.74	21.45	-1.4235	-2.35663	-1.49473	-2.31971	-2.01337	Down	Low affinity potassium transport system protein	-	-	-	-	-	-	-	NA	NA
TraesCS2D02G597300	106.64	127.48	203.27	0.52	0.98	0.35	116.58	35.04	53.61	79.69	70.52	103.96	24.74	13.02	42.21	6.65	5.2	39.93	-8.31993	-1.44791	-1.28239	-2.76948	-3.31008	Down	Low temperature and salt responsive protein[Triticum aestivum]	-	-	-	-	GO:0016021//integral component of membrane	-	GO:0009409//response to cold	sp|Q8H5T6|LTI6A_ORYSJ/1e-19/Hydrophobic protein LTI6A OS=Oryza sativa subsp. japonica OX=39947 GN=LTI6A PE=2 SV=1	asr3796/2e-10/---
TraesCS3B02G461700	96.71	79.36	102.08	4	0	0	49.69	48.84	42.74	24.25	27.05	47.59	58.79	25.09	27.18	31.8	16.3	24.49	-6.0792	-1.50624	-2.06745	-1.99897	-2.74012	Down	L-rhamnose-proton symporter	-	-	-	-	-	-	-	NA	NA
novel_G005565	4.9	10.02	10.02	0.18	0.8	0	2.67	3.31	3.11	4.08	2.11	4.26	1.43	1.96	2.09	1.77	0.36	2.55	-5.07028	-1.65103	-1.47138	-2.4211	-2.91982	Down	LRR receptor-like serine/threonine-protein kinase GSO1 [Aegilops tauschii]	-	-	-	-	-	-	-	NA	NA
TraesCS2A02G363900	29.74	28.39	29.39	6.72	6.38	6.58	21.01	10.89	8.11	18.55	17.73	18.27	9.49	4.92	9.89	5.43	9.12	15.86	-2.76083	-1.5032	-1.15153	-2.24135	-2.15513	Down	Lung seven transmembrane receptor, putative	-	-	-	-	GO:0016021//integral component of membrane	-	-	NA	NA
TraesCS4B02G150200	9.3	13.79	13.43	0.55	1.07	0.4	6.01	5.47	4.25	7.41	8.45	6.15	5.49	2.72	5.99	3.02	1.81	4.55	-4.78703	-1.55733	-1.14905	-1.72292	-2.5827	Down	MADS-box transcription factor 2 [Aegilops tauschii]//gi|475608616|gb|EMT27093.1|/3.0e-207/MADS-box transcription factor 2 [Aegilops tauschii]	-	-	-	-	GO:0005634//nucleus	GO:0003677//DNA binding;GO:0046983//protein dimerization activity	GO:0006355//regulation of transcription, DNA-templated	sp|Q1PFA4|AGL30_ARATH/6e-85/Agamous-like MADS-box protein AGL30 OS=Arabidopsis thaliana OX=3702 GN=AGL30 PE=1 SV=1	YMR043w/3e-08/---
TraesCS4D02G147000	10.85	12.78	11.4	1.21	1.22	1.13	6.83	5.81	4.65	8.26	6.43	8.37	7.39	4.74	6.18	4.07	2.54	5.14	-3.98401	-1.39117	-1.05917	-1.36653	-2.24068	Down	MADS-box transcription factor 2 [Aegilops tauschii]//gi|475608616|gb|EMT27093.1|/8.4e-210/MADS-box transcription factor 2 [Aegilops tauschii]	-	-	-	-	GO:0005634//nucleus	GO:0003677//DNA binding;GO:0046983//protein dimerization activity	GO:0006355//regulation of transcription, DNA-templated	sp|Q1PFA4|AGL30_ARATH/8e-84/Agamous-like MADS-box protein AGL30 OS=Arabidopsis thaliana OX=3702 GN=AGL30 PE=1 SV=1	YMR043w/3e-08/---
TraesCS4A02G169000	27.64	21.48	33.44	6.14	4.09	1.46	17.02	17.01	12.9	16.71	13.84	16.93	10.41	12.75	17.7	10.01	8.12	14.24	-1.07868	-1.79307	-1.08533	-3.17653	-1.40845	Down	MADS-box transcription factor 2 [Aegilops tauschii]//gi|475608616|gb|EMT27093.1|/8.4e-210/MADS-box transcription factor 2 [Aegilops tauschii]	-	-	-	-	GO:0005634//nucleus	GO:0003677//DNA binding;GO:0046983//protein dimerization activity	GO:0006355//regulation of transcription, DNA-templated	sp|Q7X9I0|AGL65_ARATH/3e-84/Agamous-like MADS-box protein AGL65 OS=Arabidopsis thaliana OX=3702 GN=AGL65 PE=1 SV=1	YMR043w/3e-08/---
TraesCS7B02G080300	16.44	14.81	20.78	1.52	1.56	0.5	10.5	8.58	7.76	11.08	10.37	13.47	6.28	5.45	7.39	3.83	2.65	3.5	-4.41198	-1.33651	-1.03515	-1.87253	-3.03304	Down	MADS-box transcription factor TaAGL36 [Triticum aestivum]//gi|95981934|gb|ABF57936.1|/6.4e-117/MADS-box transcription factor TaAGL36 [Triticum aestivum]	-	-	-	-	GO:0005634//nucleus	GO:0003677//DNA binding;GO:0003700//transcription factor activity, sequence-specific DNA binding;GO:0046983//protein dimerization activity	GO:0006355//regulation of transcription, DNA-templated	sp|Q69TG5|MAD55_ORYSJ/6e-118/MADS-box transcription factor 55 OS=Oryza sativa subsp. japonica OX=39947 GN=MADS55 PE=2 SV=2	YPL089c/2e-12/---
TraesCS4A02G286400	3.19	6.46	7.5	0.68	1.13	0.26	4.1	1.82	1.94	4.4	2.03	2.47	3.15	2.14	1.71	1.44	1.36	2.79	-3.67517	-1.42297	-1.2595	-1.73015	-2.2319	Down	Magnesium transporter MRS2-like protein	-	-	-	-	GO:0016021//integral component of membrane;GO:0031969//chloroplast membrane	GO:0015095//magnesium ion transmembrane transporter activity	GO:0015693//magnesium ion transport;GO:1903830//magnesium ion transmembrane transport	sp|Q9AUK4|MRS2A_ORYSJ/0.0/Magnesium transporter MRS2-A, chloroplastic OS=Oryza sativa subsp. japonica OX=39947 GN=MRS2-A PE=2 SV=1	NA
TraesCS4B02G027800	6.25	10.31	10.59	0.57	1.43	0.59	5.62	1.88	2.38	5.68	6.09	5.63	3.17	0.94	1.5	1.27	1.01	2.36	-4.03915	-1.72388	-1.06036	-2.62265	-3.16061	Down	Magnesium transporter MRS2-like protein	-	-	-	-	GO:0016021//integral component of membrane;GO:0031969//chloroplast membrane	GO:0015095//magnesium ion transmembrane transporter activity	GO:0015693//magnesium ion transport;GO:1903830//magnesium ion transmembrane transport	sp|Q9AUK4|MRS2A_ORYSJ/0.0/Magnesium transporter MRS2-A, chloroplastic OS=Oryza sativa subsp. japonica OX=39947 GN=MRS2-A PE=2 SV=1	NA
TraesCS4D02G025300	8	10.33	12.25	1.42	1.33	0.97	3.9	1.48	0.86	6.43	3.66	4.85	2.39	1.56	1.33	2.51	0.93	4.04	-3.61899	-2.56404	-1.37844	-2.84982	-2.60418	Down	Magnesium transporter MRS2-like protein	-	-	-	-	GO:0016021//integral component of membrane;GO:0031969//chloroplast membrane	GO:0015095//magnesium ion transmembrane transporter activity	GO:0015693//magnesium ion transport;GO:1903830//magnesium ion transmembrane transport	sp|Q9AUK4|MRS2A_ORYSJ/0.0/Magnesium transporter MRS2-A, chloroplastic OS=Oryza sativa subsp. japonica OX=39947 GN=MRS2-A PE=2 SV=1	NA
TraesCS2B02G539100	19.45	12.57	36.8	0.36	0.2	0.37	6.73	6.8	8.46	9.32	6.75	14.32	1.26	0.61	3.01	0.36	0	2.81	-6.50287	-1.89102	-1.51036	-3.83984	-3.77764	Down	Malate synthase G	-	-	-	-	-	-	-	NA	NA
TraesCS2D02G512400	40.52	36.92	80.9	0.27	0.93	0	19.67	8.6	22.63	22.63	26.14	31.74	4.13	1.21	8.47	1.91	1.12	9.89	-7.36247	-1.85143	-1.45679	-3.64172	-3.77447	Down	Malate synthase G	-	-	-	-	-	-	-	NA	NA
TraesCS2D02G433800	430.72	242.83	212.58	6.26	9.63	0	146.05	91.81	113.76	187.12	210.42	162.3	104.01	107.43	141.49	59.78	29.22	67.28	-1.5877	-3.09866	-1.81868	-6.32768	-1.99369	Down	Maltose excess protein 1-like, chloroplastic	-	-	-	-	-	GO:0016787//hydrolase activity;GO:0098772//molecular function regulator;GO:0003824//catalytic activity;GO:0030234//enzyme regulator activity;GO:0003674//molecular_function	GO:0008150//biological_process;GO:0008152//metabolic process	sp|Q7XTQ5|MEX1_ORYSJ/0.0/Maltose excess protein 1-like, chloroplastic OS=Oryza sativa subsp. japonica OX=39947 GN=Os04g0602400 PE=2 SV=2	NA
TraesCS4D02G334500	14.93	9.74	11.41	0.46	0.54	0.27	7.69	4.61	5.72	6.55	6.85	8.28	5.34	3.61	7.19	1.95	0.62	5.2	-5.37543	-1.34934	-1.16343	-1.55067	-2.60724	Down	Mammalian uncoordinated homology 13, domain 2	-	-	-	-	-	-	-	sp|Q8RX56|UNC13_ARATH/7e-99/Protein unc-13 homolog OS=Arabidopsis thaliana OX=3702 GN=PATROL1 PE=2 SV=1	NA
TraesCS5A02G507900	15.78	10.65	11.26	0.96	0.6	0.22	9.34	4.75	4.43	6.82	6.51	9.56	5.15	2.63	6.86	2.41	0.84	5.53	-4.8561	-1.38049	-1.13766	-1.72073	-2.67456	Down	Mammalian uncoordinated homology 13, domain 2	-	-	-	-	-	-	-	sp|Q8RX56|UNC13_ARATH/1e-97/Protein unc-13 homolog OS=Arabidopsis thaliana OX=3702 GN=PATROL1 PE=2 SV=1	NA
TraesCS6D02G312500	100.16	43.11	92.15	0.07	0.25	0.12	28.91	5.79	18.12	28.42	31.12	41.74	4.65	0.77	20.77	0.29	0.07	14.46	-1.48704	-4.3884	-2.41345	-9.42403	-3.53418	Down	Mannan endo-1,4-beta-mannosidase 4	-	-	-	-	-	GO:0005515//protein binding;GO:0003674//molecular_function;GO:0005488//binding	-	sp|Q9FJZ3|MAN7_ARATH/9e-142/Mannan endo-1,4-beta-mannosidase 7 OS=Arabidopsis thaliana OX=3702 GN=MAN7 PE=2 SV=1	TM1227/7e-58/---
TraesCS7A02G473200	7.57	8.75	10.27	0.82	2.08	1.29	6.74	1.72	1.44	3.54	5.43	5.47	1.71	0.6	2.96	0.84	0.67	2.77	-3.32004	-1.6698	-1.26888	-2.54625	-3.18091	Down	MATE efflux family protein 9 [Triticum urartu]	-	-	-	-	GO:0016021//integral component of membrane	GO:0015238//drug transmembrane transporter activity;GO:0015297//antiporter activity	GO:0006855//drug transmembrane transport	sp|Q9FHB6|DTX16_ARATH/2e-149/Protein DETOXIFICATION 16 OS=Arabidopsis thaliana OX=3702 GN=DTX16 PE=2 SV=1	SPAC323.07c/3e-67/---
TraesCS7A02G366900	15.35	11.75	28.96	0	0.39	1.02	7.21	1.34	8.36	6.53	8.29	10.02	0.78	0.14	2.1	0	0.54	3.16	-1.49714	-4.35431	-2.00079	-5.74258	-4.66895	Down	Mediator of RNA polymerase II transcription subunit 12	Environmental Information Processing;Metabolism	Signal transduction;Lipid metabolism	ko00564//Glycerophospholipid metabolism;ko04070//Phosphatidylinositol signaling system;ko00561//Glycerolipid metabolism	K00901	-	GO:0016772//transferase activity, transferring phosphorus-containing groups;GO:0016740//transferase activity;GO:0003824//catalytic activity;GO:0003674//molecular_function;GO:0016301//kinase activity	GO:0044763//single-organism cellular process;GO:0007154//cell communication;GO:0008152//metabolic process;GO:0044699//single-organism process;GO:0044700//single organism signaling;GO:0050794//regulation of cellular process;GO:0023052//signaling;GO:0009987//cellular process;GO:0008150//biological_process;GO:0007165//signal transduction;GO:0051716//cellular response to stimulus;GO:0050896//response…	NA	NA
TraesCS1D02G105100	21.66	34.78	38.31	10.65	12.37	10.5	23.49	16.17	16.18	25.65	18.84	20.57	16.47	13.18	13.84	14.19	11.72	22.17	-2.14595	-1.14856	-1.02349	-1.58836	-1.64884	Down	Mediator of RNA polymerase II transcription subunit 28	-	-	-	-	GO:0016592//mediator complex	-	-	sp|Q9LFA5|MED28_ARATH/2e-47/Mediator of RNA polymerase II transcription subunit 28 OS=Arabidopsis thaliana OX=3702 GN=MED28 PE=1 SV=1	NA
TraesCS4A02G237200	2.13	3.22	5.94	0	0	0	1.89	0.29	0.05	2.01	1.5	1.02	0.3	0.15	0.82	0.04	0	0.82	-1.61217	-4.09009	-2.64349	-9.61266	-3.55977	Down	Metal transporter	-	-	-	-	-	GO:0005488//binding;GO:0003824//catalytic activity;GO:0000166//nucleotide binding;GO:0036094//small molecule binding;GO:0097159//organic cyclic compound binding;GO:1901363//heterocyclic compound binding;GO:1901265//nucleoside phosphate binding;GO:0003674//molecular_function	GO:0008150//biological_process;GO:0008152//metabolic process	sp|Q2QN30|NRAM6_ORYSJ/0.0/Metal transporter Nramp6 OS=Oryza sativa subsp. japonica OX=39947 GN=NRAMP6 PE=2 SV=1	mlr2501/8e-82/---
TraesCS4B02G120200	59.33	38.68	50.67	24.45	20.19	15.13	29.67	22.5	31.16	28.32	33.7	39.28	16.47	8.86	23.97	5.84	7.18	13.65	-1.94272	-1.20252	-1.06574	-1.97614	-3.12246	Down	Methyltransferase-related protein, putative	-	-	-	-	-	-	-	NA	NA
TraesCS1A02G284100	23.15	19.8	29.05	1.35	1.88	0.96	13.15	6.18	6.81	12.73	10.28	13.82	7.3	3.61	8.49	2.75	1.77	7.67	-4.72128	-1.80452	-1.39256	-2.25901	-3.15355	Down	Microneme/rhoptry antigen [Triticum aestivum]	-	-	-	-	-	-	GO:0006949//syncytium formation	NA	NA
TraesCS1B02G293400	13.84	11.84	19.19	1.43	1.72	1.98	6.99	3.19	6.48	7.39	6.46	9.19	2.75	1.21	4.91	1.56	0.61	6.92	-4.36656	-1.97995	-1.36214	-2.7383	-3.28754	Down	Microneme/rhoptry antigen [Triticum aestivum]	-	-	-	-	-	-	GO:0006949//syncytium formation	NA	NA
TraesCS1D02G283200	4.91	6.33	7.59	1.77	2.43	2.07	3.41	2.34	1.9	3.47	3.14	3.15	1.57	1.4	1.12	0.97	1.08	2.73	-2.59737	-1.68615	-1.27086	-2.5866	-2.64203	Down	Microneme/rhoptry antigen [Triticum aestivum]	-	-	-	-	-	-	GO:0006949//syncytium formation	NA	NA
TraesCS7A02G175200	13.47	10.45	10.52	0.4	0.64	0.08	7.33	4.75	3.7	7.28	4.49	5.89	3.4	2.69	3.27	1.23	1.93	1.84	-5.45237	-1.50882	-1.26977	-2.19605	-3.38762	Down	MIKC-type MADS-box transcription factor WM24A [Triticum aestivum]//gi|161158822|emb|CAM59069.1|/3.4e-113/MIKC-type MADS-box transcription factor WM24A [Triticum aestivum]	-	-	-	-	GO:0005634//nucleus	GO:0003677//DNA binding;GO:0003700//transcription factor activity, sequence-specific DNA binding;GO:0046983//protein dimerization activity	GO:0006355//regulation of transcription, DNA-templated	sp|Q69TG5|MAD55_ORYSJ/4e-121/MADS-box transcription factor 55 OS=Oryza sativa subsp. japonica OX=39947 GN=MADS55 PE=2 SV=2	YPL089c/2e-12/---
TraesCS3D02G537200	112.12	116.42	132.91	10.15	9.65	3.7	61.84	59.38	85.48	84.82	81.09	88.08	45.82	28.12	35.04	30.85	22.97	44.29	-4.51796	-1.17119	-1.07532	-2.22158	-2.57035	Down	Mitochondrial ATP synthase 6 kDa subunit [Triticum aestivum]	-	-	-	-	GO:0016021//integral component of membrane	-	-	sp|P80497|ATPY_SOLTU/2e-07/ATP synthase 6 kDa subunit, mitochondrial (Fragment) OS=Solanum tuberosum OX=4113 PE=1 SV=1	NA
TraesCS5B02G243600	63.72	46.79	107.64	46.89	17.9	11.92	40.18	37.93	46.77	30.84	25.07	32.83	20.96	38.28	36.39	33.99	23.22	43.75	-1.57286	-1.56246	-1.06948	-1.8485	-1.59244	Down	Mitochondrial carrier protein	Metabolism	Metabolism of other amino acids	ko00480//Glutathione metabolism	K00799	-	GO:0005488//binding;GO:0005515//protein binding;GO:0003674//molecular_function	-	sp|Q9SB52|PUMP4_ARATH/7e-138/Mitochondrial uncoupling protein 4 OS=Arabidopsis thaliana OX=3702 GN=PUMP4 PE=2 SV=1	NA
TraesCS5A02G301600	1.63	1.77	3.8	0.13	0	0	0.18	0	0.13	0.33	0.17	0.14	0	0	0.3	0	0	0.66	-5.30551	-2.89326	-2.22917	-3.41697	-3.48002	Down	Mitochondrial carrier protein-like	-	-	-	-	GO:0016020//membrane	GO:0003735//structural constituent of ribosome	GO:0006412//translation	sp|K7VYZ9|COAC1_MAIZE/2e-70/Mitochondrial carrier protein CoAc1 OS=Zea mays OX=4577 GN=COAC1 PE=2 SV=1	NA
TraesCS3B02G043100	37.6	38.53	41.61	4.53	7.55	1.74	30.07	24.49	18.72	23.66	21.17	28.89	22.82	17.61	18.15	17.55	10.67	20.6	-3.69324	-1.10452	-1.14743	-1.48224	-1.93537	Down	Mitochondrial import inner membrane translocase subunit TIM22	-	-	-	-	GO:0016021//integral component of membrane	-	-	sp|Q9FLT9|HP302_ARATH/2e-91/Chloroplastic import inner membrane translocase subunit HP30-2 OS=Arabidopsis thaliana OX=3702 GN=HP30-2 PE=1 SV=1	NA
TraesCS5D02G178100	12.99	17.08	58.85	1.45	0	1.79	16.18	0	0	13.31	2.9	8.85	0	1.8	0	0	0	15.9	-2.79519	-3.24113	-3.30615	-5.25786	-5.84418	Down	Mitochondrial import inner membrane translocase subunit Tim22	-	-	-	-	GO:0016020//membrane;GO:0005575//cellular_component	-	GO:0050896//response to stimulus;GO:0008150//biological_process;GO:0006950//response to stress;GO:0009607//response to biotic stimulus	sp|O48528|OP163_ARATH/9e-22/Outer envelope pore protein 16-3, chloroplastic/mitochondrial OS=Arabidopsis thaliana OX=3702 GN=OEP163 PE=1 SV=1	NA
TraesCS6D02G356200	14.21	10	21.66	1.08	1.09	0.6	5.99	3.53	4.92	6.41	5.27	8.31	0.93	2.03	3	0.67	0.98	5.03	-4.69359	-1.95024	-1.56234	-3.16714	-3.06022	Down	Mitochondrial NADH:ubiquinone oxidoreductase 49kD subunit 7	-	-	-	-	-	-	-	NA	NA
TraesCS1D02G422800	27.75	38.32	36.47	0.19	1.47	0.56	20.96	6.17	7.69	23.06	21.97	23.89	7.42	5.85	8.21	3.07	1.85	10.15	-6.17204	-1.84444	-1.0321	-2.665	-3.16808	Down	mitogen activated protein kinase 21-1 [Triticum aestivum]//gi|829624550|gb|AKL80629.1|/2.9e-286/mitogen activated protein kinase 21-1 [Triticum aestivum]//gi|829624550|gb|AKL80629.1|/4.7e-282/mitogen activated protein kinase 21-1 [Triticum aestivum]	-	-	-	-	GO:0005622//intracellular;GO:0005739//mitochondrion	GO:0004707//MAP kinase activity;GO:0004707//MAP kinase activity;GO:0005524//ATP binding;GO:0005524//ATP binding	GO:0000165//MAPK cascade;GO:0000165//MAPK cascade	sp|Q6L5F7|MPK17_ORYSJ/0.0/Mitogen-activated protein kinase 17 OS=Oryza sativa subsp. japonica OX=39947 GN=MPK17 PE=2 SV=2	YBL016w/2e-92/---
TraesCS1A02G415300	15.09	21.67	20.91	0.17	0.27	0.24	12.74	2.31	2.29	12.35	12.14	10.33	2.45	1.69	3.58	2.34	0.63	7.02	-7.02101	-1.90511	-1.17301	-3.20412	-2.83046	Down	Mitogen-activated protein kinase 17 [Triticum urartu]//gi|474116380|gb|EMS55864.1|/1.7e-286/Mitogen-activated protein kinase 17 [Triticum urartu]	-	-	-	-	GO:0005622//intracellular;GO:0005739//mitochondrion	GO:0004707//MAP kinase activity;GO:0005524//ATP binding	GO:0000165//MAPK cascade	sp|Q6L5F7|MPK17_ORYSJ/0.0/Mitogen-activated protein kinase 17 OS=Oryza sativa subsp. japonica OX=39947 GN=MPK17 PE=2 SV=2	YBL016w/5e-92/---
TraesCS1B02G445300	18.58	30.67	28.03	0.34	0.71	0.13	16.73	4.16	4.93	18.44	13.48	19.53	6.29	4.09	6.89	3.26	1.3	10.81	-6.80165	-1.83398	-1.07556	-2.58082	-2.77076	Down	Mitogen-activated protein kinase 17 [Triticum urartu]//gi|474116380|gb|EMS55864.1|/9.8e-280/Mitogen-activated protein kinase 17 [Triticum urartu]	-	-	-	-	GO:0005622//intracellular;GO:0005739//mitochondrion	GO:0004707//MAP kinase activity;GO:0005524//ATP binding	GO:0000165//MAPK cascade	sp|Q6L5F7|MPK17_ORYSJ/0.0/Mitogen-activated protein kinase 17 OS=Oryza sativa subsp. japonica OX=39947 GN=MPK17 PE=2 SV=2	YBL016w/5e-92/---
TraesCS3B02G260900	7.74	12.3	13.3	0.85	1.92	1.36	5.45	2.52	2.26	6.75	6.66	6.16	1.69	2.32	2.75	2.16	1.39	3.7	-3.64679	-1.98498	-1.19516	-2.62606	-2.80905	Down	Mitogen-activated protein kinase[Triticum aestivum]	-	-	-	-	GO:0005622//intracellular	GO:0004707//MAP kinase activity;GO:0005524//ATP binding	GO:0000165//MAPK cascade	sp|Q5VP69|MPK16_ORYSJ/0.0/Mitogen-activated protein kinase 16 OS=Oryza sativa subsp. japonica OX=39947 GN=MPK16 PE=2 SV=1	YBL016w/8e-92/---
TraesCS5B02G411600	35.61	41.39	69.89	0.04	0.14	0.04	30.4	2.1	3.98	20.17	15.97	23.44	3.98	0.88	10.95	0.37	0.15	16.32	-1.55035	-3.51056	-2.26983	-9.72531	-3.57319	Down	MLO-like protein	-	-	-	-	-	GO:0003824//catalytic activity;GO:0003674//molecular_function;GO:0005488//binding	GO:0008152//metabolic process;GO:0008150//biological_process	sp|O22815|MLO5_ARATH/0.0/MLO-like protein 5 OS=Arabidopsis thaliana OX=3702 GN=MLO5 PE=2 SV=1	NA
TraesCS5D02G416600	42.37	39	59.63	0	0.05	0	25.49	4.09	5.8	22.29	19.58	22.27	6.79	1.36	15.43	0.18	0.05	11.19	-1.39609	-4.00702	-2.25586	-11.3527	-2.94383	Down	MLO-like protein	-	-	-	-	GO:0043229//intracellular organelle;GO:0044424//intracellular part;GO:0043231//intracellular membrane-bounded organelle;GO:0043227//membrane-bounded organelle;GO:0005575//cellular_component;GO:0044464//cell part;GO:0005634//nucleus;GO:0005623//cell;GO:0043226//organelle;GO:0005622//intracellular	GO:0003700//transcription factor activity, sequence-specific DNA binding;GO:0003676//nucleic acid binding;GO:0097159//organic cyclic compound binding;GO:1901363//heterocyclic compound binding;GO:0003674//molecular_function;GO:0003677//DNA binding;GO:0005488//binding;GO:0001071//nucleic acid binding transcription factor activity	GO:0044699//single-organism process;GO:0009987//cellular process;GO:0016049//cell growth;GO:0032502//developmental process;GO:0007275//multicellular organism development;GO:0071704//organic substance metabolic process;GO:0044707//single-multicellular organism process;GO:0009605//response to external stimulus;GO:0022414//reproductive process;GO:0009791//post-embryonic development;GO:0046483//heter…	sp|O22815|MLO5_ARATH/0.0/MLO-like protein 5 OS=Arabidopsis thaliana OX=3702 GN=MLO5 PE=2 SV=1	NA
TraesCS1A02G138700	34.13	36.74	78.47	0	0.15	0	13.56	1.47	5.32	17.98	13.63	16.97	2.36	0.3	5.27	0.14	0.08	6.49	-1.91461	-4.88551	-3.14992	-10.1203	-4.63341	Down	MOB kinase activator-like 1A	-	-	-	-	-	GO:0016788//hydrolase activity, acting on ester bonds;GO:0003723//RNA binding;GO:0004518//nuclease activity;GO:0003824//catalytic activity;GO:0003676//nucleic acid binding;GO:0097159//organic cyclic compound binding;GO:0016787//hydrolase activity;GO:0005488//binding;GO:0003674//molecular_function;GO:1901363//heterocyclic compound binding	GO:0044237//cellular metabolic process;GO:1901360//organic cyclic compound metabolic process;GO:0044238//primary metabolic process;GO:0046483//heterocycle metabolic process;GO:0006139//nucleobase-containing compound metabolic process;GO:0009987//cellular process;GO:0071704//organic substance metabolic process;GO:0006725//cellular aromatic compound metabolic process;GO:0006807//nitrogen compound m…	sp|Q949G5|MOB1A_MEDSF/8e-141/MOB kinase activator-like 1A OS=Medicago sativa subsp. falcata OX=3878 GN=MOB1-A PE=2 SV=2	NA
TraesCS1B02G152400	38.3	37.71	77.88	0	0	0	15.57	3.58	8.64	15.2	18.35	21.71	3.58	0.21	8.76	0	0	6.62	-1.76423	-4.93978	-2.74197	-12.5626	-4.00563	Down	MOB kinase activator-like 1A	Metabolism	Energy metabolism	ko00190//Oxidative phosphorylation	K01535	GO:0016020//membrane;GO:0005575//cellular_component	-	-	sp|Q949G5|MOB1A_MEDSF/4e-141/MOB kinase activator-like 1A OS=Medicago sativa subsp. falcata OX=3878 GN=MOB1-A PE=2 SV=2	NA
TraesCS1D02G133400	7.7	7.79	20.03	0	0	0	2.73	0	0.39	5.43	0.94	4.07	0	0	0.35	0	0	2.36	-2.25778	-4.34841	-3.94987	-8.34679	-6.44196	Down	MOB kinase activator-like 1A	-	-	-	-	-	-	-	sp|Q9FHI1|MOB1A_ARATH/1e-124/MOB kinase activator-like 1A OS=Arabidopsis thaliana OX=3702 GN=MOB1A PE=2 SV=1	NA
TraesCS1D02G133500	13.48	19.29	42.35	0	0	0	8.47	0.26	1.16	6.63	5.09	4.76	0.54	0.3	2.95	0	0	4.49	-2.64071	-4.50271	-3.32152	-9.81285	-4.84979	Down	MOB kinase activator-like 1A	-	-	-	-	-	-	-	sp|Q9FHI1|MOB1A_ARATH/2e-139/MOB kinase activator-like 1A OS=Arabidopsis thaliana OX=3702 GN=MOB1A PE=2 SV=1	NA
TraesCS4D02G099100	4.91	3.06	5.46	1.01	0.34	0.14	1.02	1.36	2.1	2.78	1.59	2.46	0.49	0.7	1.21	0.7	0.22	0.97	-1.23651	-3.22468	-1.82175	-3.51164	-2.89555	Down	Monooxygenase, FAD-binding protein	-	-	-	-	-	GO:0003824//catalytic activity;GO:0016740//transferase activity;GO:0003674//molecular_function	GO:0008152//metabolic process;GO:0008150//biological_process	sp|Q9FLC2|MO3_ARATH/2e-77/Monooxygenase 3 OS=Arabidopsis thaliana OX=3702 GN=MO3 PE=2 SV=1	PA3328/6e-27/---
TraesCS7A02G424800	43.73	21.96	51.01	10.89	9.74	8.3	10.13	6.59	9.55	7.62	7.89	16.65	4.15	2.1	9.49	3.15	2.8	8.9	-2.68094	-2.36895	-2.09743	-3.08282	-3.58991	Down	MTD1	-	-	-	-	-	-	-	NA	NA
TraesCS2A02G445500	0	0.08	0	1.28	0.85	0.69	0.3	0.27	0.38	0.42	1.14	0.32	0.21	0.32	0.44	0.54	0.3	0.54	3.9197	3.33914	2.95927	4.43126	2.85439	Up	MYB protein	-	-	-	-	GO:0016020//membrane;GO:0005575//cellular_component	-	-	sp|P20024|MYB1_MAIZE/7e-113/Myb-related protein Zm1 OS=Zea mays OX=4577 PE=2 SV=1	ECU11g1690/2e-27/---
TraesCS1A02G365900	0.28	0.19	0.16	12.37	5.98	8.29	2.01	1.49	2.07	1.25	1.18	0.97	2.18	3.31	2.01	4.1	5	6.4	2.1735	4.18883	2.8889	5.05319	3.18667	Up	MYB transcription factor	-	-	-	-	-	-	-	sp|P20027|MYB3_HORVU/2e-170/Myb-related protein Hv33 OS=Hordeum vulgare OX=4513 GN=MYB2 PE=2 SV=3	ECU11g1690/9e-27/---
TraesCS6D02G126900	89.72	78.35	85.06	7.38	8.13	1.27	60.69	44.31	46.72	49.12	51.44	56.86	35.93	28.74	42.48	22.81	14.96	32.91	-4.41027	-1.13059	-1.15838	-1.6662	-2.49191	Down	MYB-related transcription factor	Organismal Systems	Environmental adaptation	ko04626//Plant-pathogen interaction	K09422	-	GO:0003677//DNA binding;GO:0003824//catalytic activity	GO:0008152//metabolic process	sp|O80883|MB101_ARATH/7e-61/Transcription factor MYB101 OS=Arabidopsis thaliana OX=3702 GN=MYB101 PE=2 SV=1	ECU11g1690/4e-29/---
TraesCS6A02G236900	19.05	15.7	31.59	8.63	3.97	3.09	5.89	6.6	7.84	5.45	7.51	11.12	3.43	2.86	6.27	2.29	2.1	5.01	-2.48645	-1.94948	-1.7587	-2.64209	-3.37399	Down	MYB transcription factor	Metabolism	Lipid metabolism	ko00561//Glycerolipid metabolism	K03715	-	GO:0003674//molecular_function;GO:0016740//transferase activity;GO:0003824//catalytic activity	GO:0044699//single-organism process;GO:0009987//cellular process;GO:0008152//metabolic process;GO:0006629//lipid metabolic process;GO:0044710//single-organism metabolic process;GO:0008150//biological_process;GO:0044238//primary metabolic process;GO:0009058//biosynthetic process;GO:0071704//organic substance metabolic process	sp|Q9M2D9|MYB17_ARATH/7e-90/Transcription factor MYB41 OS=Arabidopsis thaliana OX=3702 GN=MYB17 PE=1 SV=1	ECU11g1690/2e-28/---
TraesCS6D02G219500	20.95	10.13	35.7	9.7	6.99	3.15	7.93	6.85	8.56	4.34	4.42	7.02	2.78	3.3	5.48	3.67	2.43	5.57	-2.45578	-3.00772	-1.83839	-2.1853	-3.00635	Down	MYB transcription factor	Metabolism	Lipid metabolism	ko00561//Glycerolipid metabolism	K03715	-	GO:0003674//molecular_function;GO:0016740//transferase activity;GO:0003824//catalytic activity	GO:0044699//single-organism process;GO:0009987//cellular process;GO:0008152//metabolic process;GO:0006629//lipid metabolic process;GO:0044710//single-organism metabolic process;GO:0008150//biological_process;GO:0044238//primary metabolic process;GO:0009058//biosynthetic process;GO:0071704//organic substance metabolic process	sp|Q9M2D9|MYB17_ARATH/1e-89/Transcription factor MYB41 OS=Arabidopsis thaliana OX=3702 GN=MYB17 PE=1 SV=1	ECU11g1690/2e-28/---
TraesCS3A02G107000	51.76	30.7	66.9	20.49	15.44	10.84	18.92	28.34	28.93	15.13	19.39	41.04	20.32	23.24	30.55	28.01	18.13	14.19	-1.46814	-1.8516	-1.33324	-2.15069	-1.54328	Down	Myb-like transcription factor family protein	-	-	-	-	-	GO:0003824//catalytic activity;GO:0016787//hydrolase activity;GO:0003674//molecular_function	GO:0044267//cellular protein metabolic process;GO:0019538//protein metabolic process;GO:0006464//cellular protein modification process;GO:0043412//macromolecule modification;GO:0008150//biological_process;GO:0009987//cellular process;GO:0044238//primary metabolic process;GO:0008152//metabolic process;GO:0044260//cellular macromolecule metabolic process;GO:0044237//cellular metabolic process;GO:00…	sp|Q7XC57|MYBS3_ORYSJ/4e-40/Transcription factor MYBS3 OS=Oryza sativa subsp. japonica OX=39947 GN=MYBS3 PE=2 SV=1	NA
TraesCS7B02G478200	5.26	7.46	8.19	0.79	1.08	1.31	4.91	1.93	2.29	3.25	3	6.02	4.89	0.74	1.18	2.98	0.93	2.63	-3.42019	-1.56576	-1.19302	-2.07835	-2.40968	Down	MYB-related protein [Triticum aestivum]//gi|359952784|gb|AEV91182.1|/8.8e-167/MYB-related protein [Triticum aestivum]//gi|359952784|gb|AEV91182.1|/9.7e-224/MYB-related protein [Triticum aestivum]	Organismal Systems	Environmental adaptation	ko04712//Circadian rhythm - plant	K12133	GO:0005634//nucleus	GO:0003677//DNA binding	GO:0006355//regulation of transcription, DNA-templated	sp|F4K5X6|RVE2_ARATH/6e-45/Protein REVEILLE 2 OS=Arabidopsis thaliana OX=3702 GN=RVE2 PE=1 SV=1	NA
TraesCS6A02G137800	145.07	79.79	151.5	30.91	15.3	9.43	82.15	64.34	77	48.74	42.55	57.8	57.83	49.47	66.52	37.85	31.68	55.77	-1.61876	-2.03672	-1.0182	-3.10824	-1.5178	Down	MYB-related transcription factor	-	-	-	-	-	-	GO:0009987//cellular process;GO:0051179//localization;GO:0006810//transport;GO:0051234//establishment of localization;GO:0008150//biological_process	sp|O80883|MB101_ARATH/1e-61/Transcription factor MYB101 OS=Arabidopsis thaliana OX=3702 GN=MYB101 PE=2 SV=1	ECU11g1690/5e-29/---
TraesCS7A02G458700	82.77	76.92	151.28	4.94	5.52	1.38	86.49	29.38	25.44	18.67	13.81	23.48	20.49	25.27	41.02	15.33	10.27	49.16	-2.76497	-2.49511	-1.42778	-5.12106	-2.24787	Down	MYB-related transcription factor	Environmental Information Processing;Metabolism	Signal transduction;Lipid metabolism	ko00564//Glycerophospholipid metabolism;ko04070//Phosphatidylinositol signaling system;ko00561//Glycerolipid metabolism	K00901	-	GO:0016740//transferase activity;GO:0016772//transferase activity, transferring phosphorus-containing groups;GO:0016301//kinase activity;GO:0003824//catalytic activity;GO:0003674//molecular_function	GO:0051716//cellular response to stimulus;GO:0050896//response to stimulus;GO:0065007//biological regulation;GO:0050794//regulation of cellular process;GO:0044763//single-organism cellular process;GO:0008152//metabolic process;GO:0007165//signal transduction;GO:0007154//cell communication;GO:0050789//regulation of biological process;GO:0044700//single organism signaling;GO:0023052//signaling;GO:0…	sp|Q9S773|MYB97_ARATH/2e-62/Transcription factor MYB97 OS=Arabidopsis thaliana OX=3702 GN=MYB97 PE=2 SV=1	ECU11g1690/3e-30/---
TraesCS1A02G079800	0.08	0.43	0	2.21	1.93	1.8	1.11	0.94	1.4	0.67	0.96	0.72	1.01	1.22	1.71	1.61	2.01	1.76	1.97158	2.92432	2.53176	3.19288	2.56287	Up	myosin heavy chain, cardiac protein	-	-	-	-	-	-	-	sp|F4K1B4|NEAP2_ARATH/1e-118/Nuclear envelope-associated protein 2 OS=Arabidopsis thaliana OX=3702 GN=NEAP2 PE=1 SV=1	NA
TraesCS5D02G465900	13.97	12.6	21.33	3.5	1.44	1.68	6.45	2.48	3.47	4.27	3.13	5.75	2.4	0.76	1.9	0.73	0.62	4.81	-3.40266	-2.19843	-2.14793	-3.5659	-3.185	Down	myosin heavy chain-like protein	-	-	-	-	-	-	-	NA	NA
TraesCS1B02G153100	89.93	94.17	116.26	0	0.03	0.03	57.97	11.76	12.96	64.63	58.22	53.58	14.65	4.55	36.01	0.79	0.6	21.73	-1.00736	-4.07291	-2.10491	-12.4532	-2.78686	Down	myosin-binding protein (Protein of unknown function, DUF593)	Metabolism	Nucleotide metabolism	ko00230//Purine metabolism	K01490	-	GO:0003824//catalytic activity;GO:0016787//hydrolase activity;GO:0003674//molecular_function	GO:0006807//nitrogen compound metabolic process;GO:0006725//cellular aromatic compound metabolic process;GO:0034641//cellular nitrogen compound metabolic process;GO:0044237//cellular metabolic process;GO:0006139//nucleobase-containing compound metabolic process;GO:0009987//cellular process;GO:1901360//organic cyclic compound metabolic process;GO:0008152//metabolic process;GO:0008150//biological_p…	sp|F4HXQ7|MYOB1_ARATH/6e-40/Myosin-binding protein 1 OS=Arabidopsis thaliana OX=3702 GN=MYOB1 PE=1 SV=1	NA
TraesCS1D02G135800	23.89	33.69	28.87	0.63	1.54	1.29	23.99	4.27	5.1	20.11	17.74	18.93	5.55	3.5	8.62	2.21	1.37	9.7	-5.24187	-1.58905	-1.05794	-2.59443	-3.01534	Down	myosin-binding protein (Protein of unknown function, DUF593)	-	-	-	-	GO:0005739//mitochondrion;GO:0016021//integral component of membrane	-	-	sp|Q0WNW4|MYOB3_ARATH/2e-43/Myosin-binding protein 3 OS=Arabidopsis thaliana OX=3702 GN=MYOB3 PE=1 SV=1	NA
TraesCS4A02G159000	114.94	97.92	132.26	18.2	16.35	3.08	72.28	58.14	40.29	65.16	61.29	66.27	60	64.36	75.25	39.83	27.82	45.38	-1.11583	-2.05035	-1.28453	-3.56048	-1.18144	Down	myosin-binding protein (Protein of unknown function, DUF593)	-	-	-	-	-	GO:0016301//kinase activity;GO:0036094//small molecule binding;GO:0016772//transferase activity, transferring phosphorus-containing groups;GO:0000166//nucleotide binding;GO:0005488//binding;GO:0097159//organic cyclic compound binding;GO:0003674//molecular_function;GO:1901363//heterocyclic compound binding;GO:0003824//catalytic activity;GO:0016740//transferase activity;GO:1901265//nucleoside phosp…	GO:0008150//biological_process;GO:0071704//organic substance metabolic process;GO:0036211//protein modification process;GO:0044700//single organism signaling;GO:0007165//signal transduction;GO:0044238//primary metabolic process;GO:0023052//signaling;GO:0050896//response to stimulus;GO:0044237//cellular metabolic process;GO:0044260//cellular macromolecule metabolic process;GO:0044763//single-organ…	sp|Q9FG14|MYOB7_ARATH/1e-57/Myosin-binding protein 7 OS=Arabidopsis thaliana OX=3702 GN=MYOB7 PE=1 SV=1	NA
TraesCS5D02G074700	12.97	6.67	13.37	0	0	0	6.94	2.32	5.44	3.57	4.24	7.74	0.69	1	4.14	0.23	0.08	3.24	-8.89128	-1.42366	-1.40867	-2.57111	-2.96047	Down	Myosin-related family protein	-	-	-	-	-	-	-	sp|F4K0A6|MYO2_ARATH/5e-08/Myosin-2 OS=Arabidopsis thaliana OX=3702 GN=VIII-2 PE=2 SV=1	NA
TraesCS5D02G148800	2.04	5.08	2.85	148.4	201.69	266.5	8.78	13.8	13.83	9.9	16.8	19.13	6.51	8.86	28.14	10.17	47.47	31.77	1.97128	2.74154	1.64356	5.56345	1.79173	Up	NAC domain protein	-	-	-	-	-	GO:0005488//binding;GO:0003674//molecular_function	GO:0009987//cellular process;GO:0009058//biosynthetic process;GO:0071840//cellular component organization or biogenesis;GO:0008150//biological_process;GO:0016043//cellular component organization;GO:0008152//metabolic process	sp|O49255|NAC29_ARATH/8e-84/NAC transcription factor 29 OS=Arabidopsis thaliana OX=3702 GN=NAC029 PE=2 SV=1	NA
TraesCS4B02G174000	0	0.13	0	3.37	4.19	3.21	1.01	1.28	1.06	0.64	0.97	0.92	1.37	1.37	2.2	1.88	1.99	0.77	3.41927	4.15571	3.85136	5.41461	4.25829	Up	NAC domain-containing protein	-	-	-	-	-	-	-	sp|Q9SQQ6|NAC46_ARATH/1e-92/NAC domain-containing protein 46 OS=Arabidopsis thaliana OX=3702 GN=NAC046 PE=1 SV=1	NA
TraesCS2A02G102500	11	14.74	14.55	5.29	5.26	4.66	8.29	7.98	7.77	7.13	8.01	9.83	4.85	5.01	7.38	8.79	4.61	9.41	-2.01748	-1.11493	-1.11443	-1.60762	-1.46831	Down	NADH-cytochrome b5 reductase	-	-	-	-	GO:0009536//plastid	GO:0016491//oxidoreductase activity	GO:0055114//oxidation-reduction process	sp|P43394|K502_ACTDE/3e-85/Fruit protein pKIWI502 OS=Actinidia deliciosa OX=3627 GN=pKIWI502 PE=2 SV=1	PA2514/9e-15/---
TraesCS5D02G001000	42.11	53.65	73.97	0.2	0.23	0	40.62	24.47	22.31	32.07	27.18	36.4	14.68	4.93	22.99	3.26	1.84	22.77	-8.53693	-1.36614	-1.31878	-2.30855	-2.8132	Down	NADH-quinone oxidoreductase subunit D	-	-	-	-	-	-	-	NA	NA
TraesCS3A02G101100LC	0	0	0	2.74	3.85	5.51	1.17	5.15	6.93	2.38	3.15	2.12	4.82	12.4	12.54	2.22	7.69	0.29	5.69678	6.21523	6.64298	6.45974	7.66597	Up	NADH-ubiquinone oxidoreductase chain 4	-	-	-	-	GO:0044464//cell part;GO:0005622//intracellular;GO:0005623//cell;GO:0044424//intracellular part;GO:0005737//cytoplasm;GO:0005575//cellular_component	GO:0003674//molecular_function;GO:0005488//binding;GO:0005515//protein binding;GO:0008289//lipid binding	GO:0051234//establishment of localization;GO:0051179//localization;GO:0006810//transport;GO:0009987//cellular process;GO:0008150//biological_process;GO:0071840//cellular component organization or biogenesis;GO:0016043//cellular component organization	sp|P27572|NU4M_WHEAT/8e-77/NADH-ubiquinone oxidoreductase chain 4 OS=Triticum aestivum OX=4565 GN=ND4 PE=2 SV=2	AGc2362/1e-35/---
TraesCS2A02G395000	0.57	1.19	0.9	58.87	85.17	85.14	17.43	19.51	25.38	9.44	10.96	7.83	12.53	16.03	13.98	28.59	43.03	25.94	5.78645	3.84982	2.56876	3.42099	4.50808	Up	Naringenin,2-oxoglutarate 3-dioxygenase [Triticum urartu]	-	-	-	-	-	GO:0046872//metal ion binding;GO:0051213//dioxygenase activity	GO:0055114//oxidation-reduction process	sp|Q8W2X5|FL3H2_ORYSJ/0.0/Flavanone 3-dioxygenase 2 OS=Oryza sativa subsp. japonica OX=39947 GN=F3H-2 PE=1 SV=1	PA4191/4e-29/---
TraesCS2B02G413000	4.15	5.51	5.49	106.63	151.73	147.74	72.18	69.43	74.45	47.14	68.34	39.97	48.41	60.07	52.9	75.91	85.2	79.39	4.05838	3.27097	2.63186	2.86379	3.30077	Up	Naringenin,2-oxoglutarate 3-dioxygenase [Triticum urartu]	-	-	-	-	-	GO:0046872//metal ion binding;GO:0051213//dioxygenase activity	GO:0055114//oxidation-reduction process	sp|Q8W2X5|FL3H2_ORYSJ/0.0/Flavanone 3-dioxygenase 2 OS=Oryza sativa subsp. japonica OX=39947 GN=F3H-2 PE=1 SV=1	PA4191/2e-27/---
TraesCS2D02G392800	0.93	2.75	1.39	72.76	125.8	121.93	37.39	37.77	46.64	17.58	28.74	14.15	26.33	30.94	30.22	51.92	70.78	52.57	5.33237	3.97184	2.75484	3.57231	4.45224	Up	Naringenin,2-oxoglutarate 3-dioxygenase [Triticum urartu]	Metabolism	Biosynthesis of secondary metabolites	ko01100//Metabolic pathways;ko01110//Biosynthesis of secondary metabolites;ko00941//Flavonoid biosynthesis	K00475	-	GO:0046872//metal ion binding;GO:0051213//dioxygenase activity	GO:0055114//oxidation-reduction process	sp|Q8W2X5|FL3H2_ORYSJ/0.0/Flavanone 3-dioxygenase 2 OS=Oryza sativa subsp. japonica OX=39947 GN=F3H-2 PE=1 SV=1	PA4191/3e-29/---
TraesCS7B02G482300	16.43	16.04	14.65	3.29	5.85	5.33	12.64	5.13	2.52	11.92	10.13	8.07	6.67	5.49	5.62	3.97	4.24	6.82	-2.34529	-1.52913	-1.09138	-1.84012	-2.27932	Down	NBS-LRR disease resistance protein [Triticum aestivum]	Metabolism	Lipid metabolism	ko01100//Metabolic pathways;ko01110//Biosynthesis of secondary metabolites;ko00592//alpha-Linolenic acid metabolism	K01723	-	GO:0043531//ADP binding	-	sp|Q7XBQ9|RGA2_SOLBU/1e-70/Disease resistance protein RGA2 OS=Solanum bulbocastanum OX=147425 GN=RGA2 PE=1 SV=1	RSp0875/9e-11/---
TraesCS7D02G552700	24.14	23.88	17.83	1.83	5.42	4.37	17.02	3.68	3.08	15.51	14.25	13.77	6.29	3.62	6.61	3.04	2.66	7.07	-3.13723	-1.67657	-1.03591	-2.35591	-2.947	Down	NBS-LRR disease resistance protein [Triticum aestivum]	Metabolism	Lipid metabolism	ko01100//Metabolic pathways;ko01110//Biosynthesis of secondary metabolites;ko00592//alpha-Linolenic acid metabolism	K01723	-	GO:0043531//ADP binding	-	sp|Q7XBQ9|RGA2_SOLBU/6e-67/Disease resistance protein RGA2 OS=Solanum bulbocastanum OX=147425 GN=RGA2 PE=1 SV=1	RSp0875/2e-11/---
novel_G013063	2.07	2.98	6.7	0	0	0	1.42	0	0.62	0.76	0.39	0.81	0.17	0.17	0.18	0.15	0	0.46	-6.69105	-2.03938	-2.04839	-3.74747	-4.29149	Down	Nitrate reductase (NADH) [Aegilops tauschii]	Genetic Information Processing	Translation	ko03013//RNA transport;ko03015//mRNA surveillance pathway	K13171!K13172!K14325	-	-	-	sp|Q84ZL0|FH5_ORYSJ/1e-07/Formin-like protein 5 OS=Oryza sativa subsp. japonica OX=39947 GN=FH5 PE=2 SV=2	NA
TraesCS2B02G301000	0.63	2.21	3.04	0.31	0.34	0.23	0.86	0.11	0.07	0.6	0.47	0.33	0	0.07	0.16	0.22	0	0.93	-2.32501	-2.72749	-2.78326	-3.1102	-5.0628	Down	Nodulin-like / Major Facilitator Superfamily protein	-	-	-	-	-	GO:0005515//protein binding;GO:0003674//molecular_function;GO:0005488//binding	-	sp|F4I9E1|NFD4_ARATH/2e-17/Protein NUCLEAR FUSION DEFECTIVE 4 OS=Arabidopsis thaliana OX=3702 GN=NFD4 PE=3 SV=1	AF0367/5e-08/---
TraesCSU02G035000	593.55	481.45	856.79	0.74	0.97	0	314.9	85.94	167.46	356.11	321.73	386.53	73.99	22.18	182.93	5.53	1.83	141.57	-1.13973	-4.09866	-2.02718	-10.5396	-3.16695	Down	non-intrinsic ABC protein 12	-	-	-	-	-	-	-	NA	NA
TraesCS2A02G106400	8.53	2.47	7.96	0	0	0	0.63	0	1.02	0.65	1.35	0.49	0	0	0.69	0	0	0	-3.39946	-7.0162	-3.73403	-6.98332	-5.07152	Down	Non-specific serine/threonine protein kinase	-	-	-	-	-	-	-	sp|Q7XIW5|CIPKT_ORYSJ/6e-59/CBL-interacting protein kinase 29 OS=Oryza sativa subsp. japonica OX=39947 GN=CIPK29 PE=2 SV=1	NA
TraesCS2B02G124000	146.89	90.3	154.65	0	0.2	0	64.78	36.37	70.86	63.44	59.28	71.45	24.64	13.85	45.72	4.84	1.06	22.77	-1.38231	-4.22004	-1.47336	-10.8478	-2.65721	Down	Non-specific serine/threonine protein kinase	-	-	-	-	-	-	-	sp|Q7XIW5|CIPKT_ORYSJ/2e-55/CBL-interacting protein kinase 29 OS=Oryza sativa subsp. japonica OX=39947 GN=CIPK29 PE=2 SV=1	NA
TraesCS2D02G106900	93.67	29.47	79.99	0.99	2.09	1.04	21.11	23.95	33.79	27.09	23.42	27.71	11.36	7.34	25.84	5.89	1.06	10.14	-1.93501	-4.07945	-1.71286	-6.10742	-2.74085	Down	Non-specific serine/threonine protein kinase	Metabolism	Metabolism of cofactors and vitamins	ko00730//Thiamine metabolism	K00949	-	GO:0005488//binding;GO:1901265//nucleoside phosphate binding;GO:0000166//nucleotide binding;GO:0003674//molecular_function;GO:0036094//small molecule binding;GO:1901363//heterocyclic compound binding;GO:0097159//organic cyclic compound binding;GO:0016740//transferase activity;GO:0003824//catalytic activity	GO:0008150//biological_process;GO:0009987//cellular process;GO:0008152//metabolic process;GO:0009058//biosynthetic process	sp|Q7XIW5|CIPKT_ORYSJ/5e-57/CBL-interacting protein kinase 29 OS=Oryza sativa subsp. japonica OX=39947 GN=CIPK29 PE=2 SV=1	NA
TraesCS3A02G306000	80.47	96.36	186.16	0	0	0	51.5	9.38	14.2	33.91	22.08	48.97	9.63	0	22.57	0.56	0	26.47	-2.4127	-4.32991	-2.7717	-10.9411	-4.13025	Down	Non-specific serine/threonine protein kinase	-	-	-	-	GO:0016020//membrane;GO:0005575//cellular_component	GO:0016787//hydrolase activity;GO:0005488//binding;GO:0003824//catalytic activity;GO:0000166//nucleotide binding;GO:0036094//small molecule binding;GO:0097159//organic cyclic compound binding;GO:1901265//nucleoside phosphate binding;GO:0003674//molecular_function;GO:1901363//heterocyclic compound binding	GO:0008150//biological_process;GO:0008152//metabolic process	sp|Q5JLQ9|CIPKU_ORYSJ/0.0/CBL-interacting protein kinase 30 OS=Oryza sativa subsp. japonica OX=39947 GN=CIPK30 PE=2 SV=1	ECU01g0630/7e-39/---
TraesCS3A02G288600	11.65	20.88	25.5	0.35	0.98	0.7	2.87	1.45	0.72	6.48	6.46	14.32	3.03	2.13	0.62	2.62	0.71	2.7	-5.35996	-3.48642	-1.40676	-3.56998	-3.81232	Down	NPK1-related protein kinase 1	-	-	-	-	-	-	-	NA	NA
TraesCS1A02G120700	181.01	121.27	140.05	0.71	0.2	0	67.34	45.24	91.15	85.2	99.14	102.25	35.88	12.58	57.76	9	1.83	26.89	-9.08623	-1.41458	-1.14758	-2.15975	-3.69519	Down	Nuclear poly(A) polymerase 1	-	-	-	-	-	-	-	NA	NA
TraesCS1B02G141100	0.51	0.69	1.12	43.42	10.89	3.41	3.29	3.07	3.43	3.91	2.39	1.77	3.14	4.51	47.61	10.82	7.96	9.51	1.5382	3.17656	1.83364	4.35988	4.23881	Up	nuclease	-	-	-	-	-	GO:0003674//molecular_function;GO:0003824//catalytic activity;GO:0016740//transferase activity	GO:0008150//biological_process;GO:0008152//metabolic process	sp|Q9M2U3|ALPL_ARATH/7e-38/Protein ALP1-like OS=Arabidopsis thaliana OX=3702 GN=At3g55350 PE=2 SV=1	NA
TraesCS2A02G125400	0	0.17	0	2.46	3.9	3.28	1.06	1.22	0.63	0.88	1.14	1.25	1.19	1.93	1.45	3.48	8.64	5.58	3.32927	5.58966	3.17333	4.77822	3.69145	Up	Nucleolar family protein	-	-	-	-	-	-	-	sp|O04658|NOP5A_ARATH/3e-92/Probable nucleolar protein 5-1 OS=Arabidopsis thaliana OX=3702 GN=NOP5-1 PE=1 SV=2	SPBC646.10c/2e-141/---
TraesCS7A02G203900	61.04	33.76	93.43	6.2	2.76	0.45	34.34	13.48	20.19	26.35	17.37	27.4	8.99	6.07	17.03	5.71	2.83	18.05	-4.42123	-1.77586	-1.51003	-2.53757	-3.16226	Down	Nudix hydrolase-like protein	-	-	-	-	-	GO:0016787//hydrolase activity	-	sp|Q8VY81|NUD21_ARATH/5e-52/Nudix hydrolase 21, chloroplastic OS=Arabidopsis thaliana OX=3702 GN=NUDT21 PE=2 SV=1	SPAC13G6.14/6e-10/---
TraesCS7D02G410200	2.8	2.37	4.65	0.81	0.86	0.9	2.32	1.1	1.16	1.4	0.82	1.66	1.65	1.49	1.23	1.71	1.71	2.63	-1.58247	-1.13483	-1.36967	-2.34365	-1.55156	Down	O-glucosyltransferase rumi-like protein	Metabolism	Energy metabolism	ko00910//Nitrogen metabolism	K01673	-	GO:0005488//binding;GO:0003674//molecular_function;GO:0003824//catalytic activity	GO:0008152//metabolic process;GO:0008150//biological_process	NA	NA
TraesCS2B02G311400	7.03	5.49	6.69	0.65	0.58	0.26	2.83	2.01	2.02	2.79	2.37	3.53	1.05	0.72	0.92	1.56	0.26	1.2	-4.17333	-1.72295	-1.43006	-3.02868	-3.18482	Down	OJ000126_13.2 protein	-	-	-	-	-	-	-	NA	NA
TraesCS2D02G292700	5.89	2.73	5.01	0.37	0.2	0.09	0.75	0.75	1.82	1.95	1.77	1.79	0.42	0.71	1.18	0.18	0.37	0.47	-4.72794	-1.98713	-1.52513	-2.68135	-4.11427	Down	OJ000126_13.2 protein	-	-	-	-	-	-	-	NA	NA
TraesCS5D02G104100	35.99	27.76	36.07	0	0.04	0.04	20.77	9.94	10.12	19.5	17.64	21.15	10.24	6.32	16.14	1.49	0.79	7.76	-1.01581	-3.7034	-1.53555	-10.5285	-1.97462	Down	Oligopeptide transporter, putative	-	-	-	-	GO:0005575//cellular_component;GO:0016020//membrane	GO:0005215//transporter activity;GO:0003674//molecular_function	GO:0006810//transport;GO:0009987//cellular process;GO:0051234//establishment of localization;GO:0051179//localization;GO:0008150//biological_process	sp|Q9FG72|OPT1_ARATH/0.0/Oligopeptide transporter 1 OS=Arabidopsis thaliana OX=3702 GN=OPT1 PE=2 SV=1	NA
TraesCS6A02G344600	4.86	3.64	9.81	0.87	0.7	0.87	3.06	1.05	1.21	2.24	3.13	2.67	1.19	0.8	1.11	0.49	0.68	1.83	-1.46659	-3.0407	-2.07047	-3.32051	-2.9595	Down	Os07g0591300 [Oryza sativa Japonica Group]	-	-	-	-	-	GO:0005488//binding;GO:0003674//molecular_function;GO:0005515//protein binding	-	NA	NA
TraesCS2A02G511000	56.69	32.67	105.85	2.98	3.46	2.75	13.62	14.25	27.36	29.31	22.59	23.28	4.32	4.87	9.3	5.03	5.2	9.79	-5.0486	-1.99284	-1.80432	-3.63382	-3.93923	Down	OSBP(oxysterol binding protein)-related protein 1C	-	-	-	-	-	-	-	NA	NA
novel_G002106	6.67	4.62	4.31	0	0	0	2.43	0.74	2.21	3.43	2.41	2.98	0.65	0.28	1.14	0.21	0.16	1.21	-8.44015	-1.68267	-1.19065	-3.0689	-3.73791	Down	OSJNBa0029H02.10 [Oryza sativa Japonica Group]	-	-	-	-	-	-	-	NA	NA
TraesCS1B02G042300	21.75	21.59	30.07	1.98	2.46	1.62	10.23	9.3	15.62	11.27	8.26	11.88	8.6	6.27	9.82	6.14	4.32	7.33	-1.53123	-2.50072	-1.32791	-4.03589	-1.99133	Down	Outer envelope pore protein 16, chloroplastic	Cellular Processes	Transport and catabolism	ko04144//Endocytosis	K12486	-	GO:0003674//molecular_function;GO:0005515//protein binding;GO:0005488//binding	-	sp|Q41050|OEP16_PEA/5e-60/Outer envelope pore protein 16, chloroplastic OS=Pisum sativum OX=3888 GN=OEP16 PE=1 SV=1	NA
TraesCS1A02G411600LC	23.69	11.99	24.03	1.21	0.28	0.56	8.4	4.11	10.94	9.51	9.89	13.81	4.27	2.58	7.44	0.87	0.83	4.25	-1.11614	-3.74808	-1.59713	-5.22641	-2.45897	Down	Parvalbumin alpha	-	-	-	-	-	-	GO:0050896//response to stimulus;GO:0008150//biological_process;GO:0006950//response to stress	NA	NA
TraesCS1D02G060500	0.1	0.29	0.26	33.15	62.1	76.09	1.22	3.06	1.71	1.04	1.41	1.38	1.61	2.64	5.18	4.15	13.63	7.55	2.21827	4.74178	2.87021	7.52516	3.39183	Up	Patatin	-	-	-	-	GO:0016020//membrane;GO:0005575//cellular_component	GO:0003674//molecular_function;GO:0005215//transporter activity	GO:0008150//biological_process;GO:0051179//localization;GO:0051234//establishment of localization;GO:0006810//transport;GO:0009987//cellular process	sp|B8AQW7|PLP1_ORYSI/2e-167/Patatin-like protein 1 OS=Oryza sativa subsp. indica OX=39946 GN=PLP1 PE=3 SV=1	all2302/8e-26/---
TraesCS1B02G478500	26.32	18.22	52.66	0	0	0	9.66	1.19	5.62	9.15	10.38	14.48	1.52	0.56	5.76	0	0	7.45	-1.8444	-4.14041	-2.86507	-11.2373	-4.07018	Down	Pathogenesis-related protein 1	-	-	-	-	-	-	-	sp|P08299|PR1A_TOBAC/5e-40/Pathogenesis-related protein 1A OS=Nicotiana tabacum OX=4097 PE=1 SV=1	YJL078c_1/2e-21/---
TraesCS5B02G011200	48.79	32.5	71.26	0	0	0	17.49	0.62	5.2	13.49	12.72	14.22	1.03	0.16	6.01	0	0	14.92	-2.20366	-3.75789	-2.98417	-12.6296	-4.78651	Down	Pathogenesis-related protein 1	Organismal Systems	Environmental adaptation	ko04626//Plant-pathogen interaction	K13412	-	GO:0016301//kinase activity;GO:0097159//organic cyclic compound binding;GO:0016740//transferase activity;GO:0003824//catalytic activity;GO:0036094//small molecule binding;GO:1901363//heterocyclic compound binding;GO:0005488//binding;GO:0000166//nucleotide binding;GO:0016772//transferase activity, transferring phosphorus-containing groups;GO:1901265//nucleoside phosphate binding;GO:0003674//molecu…	GO:0008152//metabolic process;GO:0044267//cellular protein metabolic process;GO:0009987//cellular process;GO:0019538//protein metabolic process;GO:0044238//primary metabolic process;GO:0043412//macromolecule modification;GO:0044237//cellular metabolic process;GO:0006464//cellular protein modification process;GO:0071704//organic substance metabolic process;GO:0043170//macromolecule metabolic proce…	sp|Q41359|PR1_SAMNI/2e-40/Pathogenesis-related protein PR-1 type OS=Sambucus nigra OX=4202 PE=2 SV=1	YJL078c_1/3e-26/---
TraesCS1A02G444000	24.28	16.58	18	0	0	0	6.53	2.38	7.86	11	9.83	13.55	1.76	0.84	7.8	0.19	0	3.29	-8.48453	-1.91909	-1.2335	-2.55214	-3.47443	Down	Pathogenesis-related protein 1A [Aegilops tauschii]	-	-	-	-	GO:0005576//extracellular region;GO:0016021//integral component of membrane	-	-	sp|P08299|PR1A_TOBAC/1e-39/Pathogenesis-related protein 1A OS=Nicotiana tabacum OX=4097 PE=1 SV=1	YJL078c_1/7e-21/---
TraesCS2D02G018000	4.6	2.26	2.32	27.53	18.49	21.83	6.69	8.44	9.07	6.99	8.36	7.15	6.98	11.66	8.32	7.03	10.22	9.24	1.05691	1.11164	1.17416	2.53777	1.19097	Up	Pectate lyase	-	-	-	-	-	GO:0003824//catalytic activity;GO:0003674//molecular_function	GO:0008150//biological_process;GO:0008152//metabolic process	sp|Q944R1|PLY15_ARATH/0.0/Probable pectate lyase 15 OS=Arabidopsis thaliana OX=3702 GN=At4g13710 PE=2 SV=1	TM0433/1e-15/---
TraesCS7A02G365700	95.38	90.92	140.53	0.24	0	0	62.87	39.97	66.45	50.76	50.8	76.01	30.18	12.56	50.85	5.86	1.09	23.01	-1.17833	-3.86967	-1.21358	-10.5938	-2.20523	Down	Pectate lyase	-	-	-	-	GO:0016020//membrane;GO:0005575//cellular_component	-	GO:0008150//biological_process;GO:0006810//transport;GO:0051234//establishment of localization;GO:0051179//localization	sp|P40973|PLY_LILLO/0.0/Pectate lyase OS=Lilium longiflorum OX=4690 PE=2 SV=1	TM0433/1e-20/---
TraesCS2D02G433700	145.34	87.66	103.4	0.43	0.92	0.4	51.42	26.33	29.13	48.92	52.66	53.75	26.33	18.32	48.51	8.84	2.26	15.83	-1.40086	-4.06118	-1.91787	-7.97049	-2.2371	Down	Pectin acetylesterase	-	-	-	-	-	-	-	sp|Q940J8|PAE7_ARATH/2e-174/Pectin acetylesterase 7 OS=Arabidopsis thaliana OX=3702 GN=PAE7 PE=2 SV=1	NA
TraesCS1D02G370300	88.56	48.07	110.67	0	0	0	21.59	6.24	23.21	24.46	23.89	41.77	10.66	1.51	15.99	0.61	0	9.95	-1.90508	-5.02889	-2.60023	-11.192	-3.64084	Down	Pectin lyase-like superfamily protein	Metabolism	Energy metabolism	ko00910//Nitrogen metabolism	K01674	-	-	-	sp|Q94AJ5|PGLR5_ARATH/2e-128/Probable polygalacturonase At1g80170 OS=Arabidopsis thaliana OX=3702 GN=At1g80170 PE=1 SV=1	AGl3361/5e-21/---
TraesCS6B02G192300	551.02	410.69	559.42	0	0	0	279.01	100.72	146.71	252.11	306.01	316.74	113.22	12.44	259.84	0	0	183.49	-1.86931	-3.81454	-2.17302	-10.97	-2.82493	Down	Pectin lyase-like superfamily protein	-	-	-	-	-	GO:0005515//protein binding;GO:0003674//molecular_function;GO:0005488//binding	-	sp|P35339|PGLR3_MAIZE/8e-175/Exopolygalacturonase OS=Zea mays OX=4577 GN=PG2C PE=2 SV=1	YJR153w/3e-17/---
TraesCS7B02G304100	133.7	104.81	164.95	0	0	0	69.08	8.61	41.02	47.53	46.6	73.51	10.37	0.51	32.78	0.37	0	35.3	-1.75333	-4.00085	-2.11369	-11.6335	-3.73343	Down	Pectin lyase-like superfamily protein	Genetic Information Processing	Folding, sorting and degradation	ko04130//SNARE interactions in vesicular transport	K08486	GO:0005575//cellular_component;GO:0016020//membrane	GO:0005515//protein binding;GO:0003674//molecular_function;GO:0005488//binding	GO:0009987//cellular process;GO:0016043//cellular component organization;GO:0008150//biological_process;GO:0051179//localization;GO:0051234//establishment of localization;GO:0071840//cellular component organization or biogenesis;GO:0006810//transport	sp|P35339|PGLR3_MAIZE/0.0/Exopolygalacturonase OS=Zea mays OX=4577 GN=PG2C PE=2 SV=1	CAC0355/1e-21/---
TraesCS7B02G304400	487.12	310.78	399.52	0	0	0	176.38	32.64	35.71	219.7	235.34	202	39.29	3.27	112.55	0.4	0	92.5	-1.20867	-4.1017	-2.59301	-14.4178	-3.34414	Down	Pectin lyase-like superfamily protein	Genetic Information Processing	Folding, sorting and degradation	ko04130//SNARE interactions in vesicular transport	K08486	GO:0005575//cellular_component;GO:0016020//membrane	-	GO:0051179//localization;GO:0006810//transport;GO:0008150//biological_process;GO:0051234//establishment of localization	sp|P35339|PGLR3_MAIZE/0.0/Exopolygalacturonase OS=Zea mays OX=4577 GN=PG2C PE=2 SV=1	CAC0355/1e-21/---
TraesCS7D02G397900	649.97	495.97	655.05	0	0	0	301.35	57.62	110.06	327.12	347.97	357.49	67.1	7.26	187.82	1.4	0	129.52	-1.06221	-4.16354	-2.19162	-16.5065	-3.13289	Down	Pectin lyase-like superfamily protein	Genetic Information Processing	Folding, sorting and degradation	ko04130//SNARE interactions in vesicular transport	K08486	GO:0005575//cellular_component;GO:0016020//membrane	-	-	sp|P35339|PGLR3_MAIZE/0.0/Exopolygalacturonase OS=Zea mays OX=4577 GN=PG2C PE=2 SV=1	CAC0355/1e-21/---
TraesCS7D02G398900	361.44	322.26	436.77	0	0	0	255.74	125.06	257.79	190.09	295.23	292.78	69.55	13.28	192.51	0.35	0	98.94	-1.51367	-4.22643	-1.33623	-11.0131	-2.83795	Down	Pectin lyase-like superfamily protein	Genetic Information Processing	Folding, sorting and degradation	ko04130//SNARE interactions in vesicular transport	K08486	GO:0005575//cellular_component;GO:0016020//membrane	GO:0016740//transferase activity;GO:0016787//hydrolase activity;GO:0003674//molecular_function;GO:0003824//catalytic activity	GO:0044238//primary metabolic process;GO:0044260//cellular macromolecule metabolic process;GO:0036211//protein modification process;GO:0008150//biological_process;GO:0071704//organic substance metabolic process;GO:0009987//cellular process;GO:0006464//cellular protein modification process;GO:0008152//metabolic process;GO:0044237//cellular metabolic process;GO:0043412//macromolecule modification;G…	sp|P35339|PGLR3_MAIZE/0.0/Exopolygalacturonase OS=Zea mays OX=4577 GN=PG2C PE=2 SV=1	CAC0355/3e-19/---
TraesCS2D02G519900	250.92	236.82	281.54	0	0	0	169.05	105.05	116.71	189.56	148.55	184.79	83.43	55.41	130.64	18.83	0	49.38	-1.60337	-4.18586	-1.58823	-10.1474	-2.31575	Down	Pectin methylesterase inhibitor	-	-	-	-	-	GO:0003674//molecular_function;GO:0003824//catalytic activity;GO:0016787//hydrolase activity	GO:0008152//metabolic process;GO:0008150//biological_process	sp|O49603|CVIF2_ARATH/3e-11/Cell wall / vacuolar inhibitor of fructosidase 2 OS=Arabidopsis thaliana OX=3702 GN=C/VIF2 PE=1 SV=1	NA
TraesCS4A02G365400	82.96	60.64	60.74	0.15	0.98	0.15	37.11	30.99	36.19	39.91	39.09	45.4	30.06	10.41	23.12	12.71	2.78	21	-7.78656	-1.33932	-1.20423	-2.10652	-2.90801	Down	Pectin methylesterase inhibitor	-	-	-	-	-	GO:0004857//enzyme inhibitor activity	GO:0043086//negative regulation of catalytic activity	NA	NA
TraesCS5D02G508000	534.04	275.27	344.98	5.2	4.52	0.76	248.46	231.28	253.84	198.57	222.03	276.74	150.14	100.92	188.27	62.97	20.98	110.14	-7.2062	-1.06141	-1.25284	-1.83574	-3.05229	Down	Pectin methylesterase inhibitor	-	-	-	-	-	GO:0004857//enzyme inhibitor activity	GO:0043086//negative regulation of catalytic activity	NA	NA
TraesCS2A02G344200	560.91	377.98	733.82	0	0.04	0	314.81	78.73	156.54	267.8	255.57	299.63	77.51	14.94	231.1	3.93	0.12	141.78	-1.28294	-3.91068	-1.85902	-15.2608	-2.72952	Down	Pectinesterase	-	-	-	-	-	GO:0003674//molecular_function;GO:0005515//protein binding;GO:0005488//binding	-	sp|Q8GX86|PME21_ARATH/6e-152/Probable pectinesterase/pectinesterase inhibitor 21 OS=Arabidopsis thaliana OX=3702 GN=PME21 PE=2 SV=2	CAC3373/2e-46/---
TraesCS2B02G341700	510.61	375.37	671.84	0	0.12	0	298.41	55.56	112.44	242.49	260.25	281.05	62.94	7.2	191.96	2.32	0.04	136.08	-1.24915	-3.88052	-1.99504	-13.8403	-2.92708	Down	Pectinesterase	-	-	-	-	GO:0043229//intracellular organelle;GO:0043231//intracellular membrane-bounded organelle;GO:0044464//cell part;GO:0005794//Golgi apparatus;GO:0005768//endosome;GO:0044444//cytoplasmic part;GO:0005575//cellular_component;GO:0043226//organelle;GO:0044424//intracellular part;GO:0043227//membrane-bounded organelle;GO:0005623//cell;GO:0012505//endomembrane system;GO:0005737//cytoplasm;GO:0005622//intr…	GO:0005488//binding;GO:0003674//molecular_function;GO:0005515//protein binding	GO:0008150//biological_process	sp|Q8GX86|PME21_ARATH/1e-150/Probable pectinesterase/pectinesterase inhibitor 21 OS=Arabidopsis thaliana OX=3702 GN=PME21 PE=2 SV=2	CAC3373/2e-45/---
TraesCS3D02G534400	354.88	145.85	278.25	1.95	4.94	0	143.53	86.94	94.17	106.31	145.31	134.85	114.43	83.8	118.78	75.69	12.65	69.46	-2.02253	-2.9463	-1.83547	-7.33609	-2.02275	Down	Pectinesterase	Metabolism	Energy metabolism	ko00920//Sulfur metabolism	K08738	GO:0005737//cytoplasm;GO:0005623//cell;GO:0044444//cytoplasmic part;GO:0043229//intracellular organelle;GO:0044424//intracellular part;GO:0043226//organelle;GO:0044464//cell part;GO:0016020//membrane;GO:0043227//membrane-bounded organelle;GO:0043231//intracellular membrane-bounded organelle;GO:0005739//mitochondrion;GO:0005622//intracellular;GO:0005575//cellular_component	GO:0003674//molecular_function;GO:0005488//binding	GO:0008152//metabolic process;GO:0008150//biological_process	sp|Q9LSP1|PME67_ARATH/2e-122/Probable pectinesterase 67 OS=Arabidopsis thaliana OX=3702 GN=PME67 PE=2 SV=1	CAC3373/7e-38/---
TraesCS5B02G215400	82.66	64.85	141.31	0	0	0	43.86	3.17	10.35	23.79	20.93	26.9	2.48	0.06	13.31	0.11	0	20.06	-2.27395	-4.23244	-2.59525	-14.4685	-4.5434	Down	Pectinesterase	-	-	-	-	-	GO:1901363//heterocyclic compound binding;GO:0003674//molecular_function;GO:0003676//nucleic acid binding;GO:0097159//organic cyclic compound binding;GO:0005488//binding	-	sp|Q7Y201|PME13_ARATH/2e-154/Probable pectinesterase/pectinesterase inhibitor 13 OS=Arabidopsis thaliana OX=3702 GN=PME13 PE=2 SV=2	CAC3373/2e-39/---
TraesCS5B02G458900	82.32	51.59	139.08	0.27	0.11	0.14	34.22	2.63	8.86	19.25	14.89	24.84	3.59	0.17	13.95	0.27	0.42	18.09	-2.47595	-4.2629	-2.84784	-9.40142	-4.3097	Down	Pectinesterase	-	-	-	-	GO:0005623//cell;GO:0005634//nucleus;GO:0043226//organelle;GO:0043231//intracellular membrane-bounded organelle;GO:0005575//cellular_component;GO:0044464//cell part;GO:0005622//intracellular;GO:0044424//intracellular part;GO:0043227//membrane-bounded organelle;GO:0043229//intracellular organelle	GO:0003674//molecular_function	GO:0008152//metabolic process;GO:0006807//nitrogen compound metabolic process;GO:0009058//biosynthetic process;GO:0044238//primary metabolic process;GO:0008150//biological_process;GO:1901360//organic cyclic compound metabolic process;GO:0071704//organic substance metabolic process;GO:0009987//cellular process;GO:0044237//cellular metabolic process;GO:0046483//heterocycle metabolic process;GO:0034…	sp|Q7Y201|PME13_ARATH/7e-138/Probable pectinesterase/pectinesterase inhibitor 13 OS=Arabidopsis thaliana OX=3702 GN=PME13 PE=2 SV=2	CAC3373/4e-39/---
TraesCS5D02G224600	134.4	107.2	228.12	0	0.04	0	71.79	5.22	19.11	43.62	35.94	42.12	4.82	0.81	24.6	0.14	0.04	32.04	-2.21245	-4.25841	-2.55027	-13.5482	-4.31121	Down	Pectinesterase	-	-	-	-	-	GO:0003676//nucleic acid binding;GO:0000166//nucleotide binding;GO:0005488//binding;GO:0036094//small molecule binding;GO:0003674//molecular_function;GO:0097159//organic cyclic compound binding;GO:1901265//nucleoside phosphate binding;GO:1901363//heterocyclic compound binding	-	sp|Q7Y201|PME13_ARATH/4e-154/Probable pectinesterase/pectinesterase inhibitor 13 OS=Arabidopsis thaliana OX=3702 GN=PME13 PE=2 SV=2	CAC3373/1e-39/---
TraesCS5D02G460500	52.6	34.07	98.21	0.16	0.1	0.05	21.33	2.14	8.06	15.04	11.68	17.81	1.91	0.17	8.51	0	0	11.81	-2.33017	-4.37746	-2.82627	-9.55713	-4.50445	Down	Pectinesterase	-	-	-	-	-	GO:0098772//molecular function regulator;GO:0030234//enzyme regulator activity;GO:0016787//hydrolase activity;GO:0003674//molecular_function;GO:0003824//catalytic activity	GO:0008150//biological_process;GO:0008152//metabolic process	sp|Q7Y201|PME13_ARATH/2e-137/Probable pectinesterase/pectinesterase inhibitor 13 OS=Arabidopsis thaliana OX=3702 GN=PME13 PE=2 SV=2	CAC3373/1e-38/---
TraesCS7B02G221200	6.95	7.81	5.41	2.85	1.67	1.26	1.81	2.67	1.9	4.03	3.63	3.75	1.54	1.66	1.75	2.53	2.01	2.74	-2.29589	-1.90874	-1.19984	-2.35045	-2.06244	Down	Pectinesterase	Metabolism	Carbohydrate metabolism	ko01100//Metabolic pathways;ko00500//Starch and sucrose metabolism;ko00040//Pentose and glucuronate interconversions	K01051	GO:0005618//cell wall;GO:0016021//integral component of membrane	GO:0030599//pectinesterase activity;GO:0045330//aspartyl esterase activity	GO:0042545//cell wall modification;GO:0045490//pectin catabolic process	sp|Q9ZQA3|PME15_ARATH/2e-127/Probable pectinesterase 15 OS=Arabidopsis thaliana OX=3702 GN=PME15 PE=2 SV=1	CAC3373/4e-42/---
TraesCS7D02G317100	60.76	59.64	42.6	23.18	14.96	10.63	14.17	13.78	17.24	40.95	26.93	21.23	14.25	21.33	11.01	19.88	22.78	15.79	-1.45085	-2.00995	-2.19007	-2.16449	-2.29743	Down	Pectinesterase	-	-	-	-	GO:0016020//membrane;GO:0005575//cellular_component	-	-	sp|Q9ZQA3|PME15_ARATH/4e-128/Probable pectinesterase 15 OS=Arabidopsis thaliana OX=3702 GN=PME15 PE=2 SV=1	CAC3373/1e-41/---
TraesCS1A02G129000	779.91	676.37	959.51	0	0	0	344.45	196.66	239.83	447.73	468.33	595.75	167.56	50.93	273.83	8.55	1.21	140.86	-12.7242	-1.98584	-1.19729	-2.35366	-3.34455	Down	Pectinesterase inhibitor	-	-	-	-	GO:0071944//cell periphery	GO:0030599//pectinesterase activity;GO:0046910//pectinesterase inhibitor activity	GO:0043086//negative regulation of catalytic activity	NA	NA
TraesCS1D02G125700	521.12	401.07	671.01	0	0	0	268.01	116.76	182.36	257.76	288.55	359.89	93.38	29.38	170.65	7.46	0.91	105.69	-12.121	-1.85382	-1.385	-2.43308	-3.21449	Down	Pectinesterase inhibitor	-	-	-	-	GO:0071944//cell periphery	GO:0030599//pectinesterase activity;GO:0046910//pectinesterase inhibitor activity	GO:0043086//negative regulation of catalytic activity	NA	NA
TraesCS2B02G278300	225.77	143.2	197.27	0	0	0	103.83	55.04	69.6	120.3	114.64	107.66	47.61	22.05	68.22	10.03	0.52	35.35	-11.0101	-1.68827	-1.28527	-2.41505	-3.39223	Down	Pectinesterase inhibitor	-	-	-	-	-	GO:0004857//enzyme inhibitor activity	GO:0043086//negative regulation of catalytic activity	NA	NA
TraesCS2D02G260100	212.18	113.58	154.65	0	0	0	55.37	29.42	50.48	79.48	79.77	73.27	17.79	7.08	49.23	1.02	1.05	27.71	-10.7657	-2.11093	-1.57016	-2.46491	-3.51969	Down	Pectinesterase inhibitor	-	-	-	-	-	GO:0004857//enzyme inhibitor activity	GO:0043086//negative regulation of catalytic activity	NA	NA
TraesCS3A02G171800	744.12	338.91	1111.03	0.62	0.36	0	242.59	94.19	196.61	193.36	176.76	291.83	53.81	18.83	133.21	12.69	0.65	115.5	-10.9741	-1.93843	-1.73977	-2.93659	-3.34416	Down	Pectinesterase inhibitor	-	-	-	-	GO:0071944//cell periphery	GO:0030599//pectinesterase activity;GO:0046910//pectinesterase inhibitor activity	GO:0043086//negative regulation of catalytic activity	NA	NA
TraesCS3B02G202700	1044.83	735.38	1360.94	2.49	3.61	0	527.05	276.96	402.82	454.75	435.5	641.66	175.76	81.55	271.6	52.59	11.52	239.7	-8.1835	-1.73595	-1.51499	-2.64973	-3.43096	Down	Pectinesterase inhibitor	-	-	-	-	GO:0071944//cell periphery	GO:0030599//pectinesterase activity;GO:0046910//pectinesterase inhibitor activity	GO:0043086//negative regulation of catalytic activity	NA	NA
TraesCS3D02G178400	137.29	175.86	348.97	0	0	0	98.33	45.52	101.99	107.14	94.33	138.86	35.45	9.83	58.07	4.71	1.23	46.7	-1.59365	-4.23583	-1.83772	-11.8991	-3.28912	Down	Pectinesterase inhibitor	-	-	-	-	-	-	-	NA	NA
TraesCS5B02G143700LC	113.03	85.91	200.25	0.12	0.23	0.23	56.06	3.42	17.36	39.44	26.32	42.83	4.26	2.34	21.99	0.32	0.85	38.66	-2.1981	-3.75391	-2.67195	-9.76314	-4.21213	Down	Pectinesterase inhibitor	-	-	-	-	GO:0005575//cellular_component;GO:0005576//extracellular region	-	-	sp|P83326|PMEI_ACTDE/2e-08/Pectinesterase inhibitor OS=Actinidia deliciosa OX=3627 GN=PMEI PE=1 SV=2	NA
TraesCS5D02G100400	62.88	54.53	129.64	0	0.38	0	39.58	4.79	9.96	21.29	17.79	27.41	4.71	1.29	16.33	1.29	0.4	22.46	-2.22172	-3.78569	-2.49313	-9.6136	-3.87898	Down	Pectinesterase inhibitor	-	-	-	-	GO:0043227//membrane-bounded organelle;GO:0016020//membrane;GO:0043229//intracellular organelle;GO:0005794//Golgi apparatus;GO:0012505//endomembrane system;GO:0005773//vacuole;GO:0044424//intracellular part;GO:0044444//cytoplasmic part;GO:0005575//cellular_component;GO:0005622//intracellular;GO:0005623//cell;GO:0005737//cytoplasm;GO:0043226//organelle;GO:0071944//cell periphery;GO:0044464//cell p…	-	GO:0006950//response to stress;GO:0050896//response to stimulus;GO:0009607//response to biotic stimulus;GO:0009605//response to external stimulus;GO:0008150//biological_process	sp|P83326|PMEI_ACTDE/9e-09/Pectinesterase inhibitor OS=Actinidia deliciosa OX=3627 GN=PMEI PE=1 SV=2	NA
TraesCS4B02G169800	5.62	4.77	7.86	2.46	0.73	0.36	4.5	2.25	2.56	2.73	3.25	3.65	0.89	0.53	2.36	0.54	0.85	2.01	-2.78477	-1.3105	-1.29528	-2.44471	-3.00391	Down	Pentatricopeptide repeat-containing protein [Triticum aestivum]	-	-	-	-	-	-	-	sp|Q3ECK2|PPR92_ARATH/4e-51/Pentatricopeptide repeat-containing protein At1g62680, mitochondrial OS=Arabidopsis thaliana OX=3702 GN=At1g62680 PE=2 SV=2	NA
TraesCS3D02G214700	0	0.09	0	0.22	0.46	0.21	0.34	0.38	0.21	0.22	0.34	0.24	0.31	0.18	0.55	0.47	0.47	0.38	2.78892	3.3027	3.02614	2.81749	3.05178	Up	Pentatricopeptide repeat-containing protein, putative / Pentatricopeptide repeat-containing protein	-	-	-	-	-	GO:0016787//hydrolase activity;GO:0003824//catalytic activity;GO:0003674//molecular_function	GO:0008152//metabolic process;GO:0008150//biological_process	sp|Q9SVP7|PP307_ARATH/4e-72/Pentatricopeptide repeat-containing protein At4g13650 OS=Arabidopsis thaliana OX=3702 GN=PCMP-H42 PE=2 SV=2	NA
TraesCS1A02G150200	4.38	3.01	3.14	18.14	14.21	15.84	8.89	11.89	10.67	7.29	10.82	8.65	9.67	11.83	13.55	9.45	10.24	9.15	1.11583	1.03358	1.34824	1.83417	1.37542	Up	Peptide transporter	-	-	-	-	-	-	-	sp|Q9FNL7|PTR3_ARATH/0.0/Protein NRT1/ PTR FAMILY 5.2 OS=Arabidopsis thaliana OX=3702 GN=NPF5.2 PE=2 SV=1	ECU11g1050/2e-25/---
TraesCS6A02G263500	10.78	4.66	4.21	0	0.51	0.17	4.52	1.49	0.99	2.61	1.72	3.2	3.26	2.08	1.11	1.81	3.09	2.05	-1.62424	-1.9273	-1.74098	-5.17203	-1.96768	Down	Peptide transporter 1	-	-	-	-	-	-	-	sp|Q9LQL2|PTR14_ARATH/0.0/Protein NRT1/ PTR FAMILY 7.3 OS=Arabidopsis thaliana OX=3702 GN=NPF7.3 PE=1 SV=2	ECU11g1050/1e-31/---
TraesCS4B02G387000	29.4	28.74	37.68	3.37	2.74	3.11	17.62	10.02	10.56	17.24	16.82	20.23	9.54	7.02	11.76	6.83	4.73	10.55	-3.99073	-1.69057	-1.27832	-2.16412	-2.7756	Down	Peptidoglycan-binding LysM domain protein[Triticum aestivum]	Metabolism;Genetic Information Processing	Protein Folding, sorting and degradation	ko01100//Metabolic pathways;ko04141//Protein processing in endoplasmic reticulum;ko00510//N-Glycan biosynthesis	K07151	-	-	-	sp|Q9FZ32|FB60_ARATH/4e-07/F-box protein At1g55000 OS=Arabidopsis thaliana OX=3702 GN=At1g55000 PE=1 SV=1	NA
TraesCS5A02G551300	85.25	85.15	100.57	6.21	6.54	3.88	50.6	30.29	32.98	49.21	48.95	59.18	27.37	15.31	32.26	10.55	6.4	24.42	-4.62086	-1.6212	-1.2545	-2.24628	-3.32175	Down	Peptidoglycan-binding LysM domain protein[Triticum aestivum]	Metabolism;Genetic Information Processing	Protein Folding, sorting and degradation	ko01100//Metabolic pathways;ko04141//Protein processing in endoplasmic reticulum;ko00510//N-Glycan biosynthesis	K07151	-	-	-	sp|Q9FZ32|FB60_ARATH/4e-07/F-box protein At1g55000 OS=Arabidopsis thaliana OX=3702 GN=At1g55000 PE=1 SV=1	NA
TraesCSU02G126200	138.3	103.75	147.97	14.28	12.14	8.89	71.31	43.83	44.35	68.62	58.94	80.6	42.31	25.99	53.28	15.52	12.49	42.14	-4.07346	-1.58546	-1.25901	-2.04079	-3.08612	Down	Peptidoglycan-binding LysM domain protein[Triticum aestivum]	Metabolism;Genetic Information Processing	Protein Folding, sorting and degradation	ko01100//Metabolic pathways;ko04141//Protein processing in endoplasmic reticulum;ko00510//N-Glycan biosynthesis	K07151	-	-	-	sp|Q9FZ32|FB60_ARATH/4e-07/F-box protein At1g55000 OS=Arabidopsis thaliana OX=3702 GN=At1g55000 PE=1 SV=1	NA
TraesCS2A02G571500	0.22	0	0.08	11.15	10.04	8.92	1.31	2.32	1.52	0.99	1.78	2.27	2.07	3.26	2.54	2.9	2.38	2.15	5.68136	2.2049	1.72498	3.16059	3.40693	Up	Peroxidase	Metabolism	Biosynthesis of secondary metabolites	ko01100//Metabolic pathways;ko01110//Biosynthesis of secondary metabolites;ko00940//Phenylpropanoid biosynthesis	K00430	GO:0005576//extracellular region;GO:0009505//plant-type cell wall	GO:0004601//peroxidase activity;GO:0020037//heme binding;GO:0046872//metal ion binding	GO:0006979//response to oxidative stress;GO:0009664//plant-type cell wall organization;GO:0042744//hydrogen peroxide catabolic process;GO:0055114//oxidation-reduction process;GO:0098869//cellular oxidant detoxification	sp|P84516|PER1_SORBI/1e-76/Cationic peroxidase SPC4 OS=Sorghum bicolor OX=4558 GN=Sb03g046810 PE=1 SV=2	NA
TraesCS2B02G615700	1.73	0.59	1.08	60.55	40.9	43.84	6.74	5.08	6.88	5.79	7.96	6.77	6.34	8.02	8.94	8.95	9.9	8.76	2.37227	2.63636	2.25201	5.0841	2.43842	Up	Peroxidase	-	-	-	-	-	-	GO:0006807//nitrogen compound metabolic process;GO:0044260//cellular macromolecule metabolic process;GO:0009058//biosynthetic process;GO:0043604//amide biosynthetic process;GO:0009059//macromolecule biosynthetic process;GO:1901566//organonitrogen compound biosynthetic process;GO:0010467//gene expression;GO:1901576//organic substance biosynthetic process;GO:0044237//cellular metabolic process;GO:0…	sp|Q96520|PER12_ARATH/2e-75/Peroxidase 12 OS=Arabidopsis thaliana OX=3702 GN=PER12 PE=1 SV=1	NA
TraesCS6B02G339800	19.62	18.65	26.11	0	0	0	10.76	3.08	8.34	7.1	0	6.13	9.28	8.82	3.22	3.82	1.97	3.87	-6.74371	-1.73143	-2.0452	-2.05013	-3.37248	Down	peroxidase	-	-	-	-	-	-	-	NA	NA
TraesCS7A02G234000	68.3	81.69	85.88	0	0	0	27.64	6.84	18.98	39.18	39.61	40.7	12.28	1.03	30.73	0.83	0	16.33	-1.52024	-4.27697	-2.50809	-10.673	-2.95313	Down	Peroxidase	-	-	-	-	GO:0005575//cellular_component;GO:0016020//membrane	GO:0003674//molecular_function;GO:0005215//transporter activity	GO:0051179//localization;GO:0008150//biological_process;GO:0009987//cellular process;GO:0051234//establishment of localization;GO:0006810//transport	sp|A7QEU4|PER5_VITVI/4e-81/Peroxidase 5 OS=Vitis vinifera OX=29760 GN=GSVIVT00037159001 PE=1 SV=2	NA
TraesCS7B02G132400	288.72	142.7	382.89	0	0	0	108.47	38.25	148.65	110.11	79.63	149.72	30.2	7.29	71.94	0	0	51.55	-2.00345	-4.60988	-1.87456	-11.5617	-3.58339	Down	Peroxidase	-	-	-	-	GO:0016020//membrane;GO:0005575//cellular_component	GO:0003674//molecular_function;GO:0005215//transporter activity	GO:0008150//biological_process;GO:0006810//transport;GO:0009987//cellular process;GO:0051234//establishment of localization;GO:0051179//localization	sp|A7QEU4|PER5_VITVI/3e-82/Peroxidase 5 OS=Vitis vinifera OX=29760 GN=GSVIVT00037159001 PE=1 SV=2	NA
TraesCS7D02G234300	851.75	345.81	801	1.84	0	1.24	244.73	73.82	241.32	253.69	265.11	333.09	72.7	18.12	229.75	4.84	0	118.24	-1.85841	-4.57861	-2.20909	-9.70535	-3.22618	Down	Peroxidase / Interferon regulatory factor 2-binding protein 2-A	-	-	-	-	-	GO:0016772//transferase activity, transferring phosphorus-containing groups;GO:0036094//small molecule binding;GO:0097159//organic cyclic compound binding;GO:0005488//binding;GO:0000166//nucleotide binding;GO:0016740//transferase activity;GO:0003674//molecular_function;GO:1901265//nucleoside phosphate binding;GO:1901363//heterocyclic compound binding;GO:0016301//kinase activity;GO:0003824//cataly…	GO:0006464//cellular protein modification process;GO:0071704//organic substance metabolic process;GO:0036211//protein modification process;GO:0043170//macromolecule metabolic process;GO:0008152//metabolic process;GO:0044267//cellular protein metabolic process;GO:0009987//cellular process;GO:0008150//biological_process;GO:0044237//cellular metabolic process;GO:0043412//macromolecule modification;G…	sp|A7QEU4|PER5_VITVI/2e-81/Peroxidase 5 OS=Vitis vinifera OX=29760 GN=GSVIVT00037159001 PE=1 SV=2	NA
TraesCS6D02G289300	169.83	130.3	113.84	0.61	1.07	0.1	90.56	60.1	64.05	80.3	81.62	104.9	51.65	32.28	77.47	16.2	6.3	43.76	-8.40796	-1.31739	-1.10053	-1.72018	-3.02973	Down	Peroxidase 65 [Aegilops tauschii]	Metabolism	Biosynthesis of secondary metabolites	ko01100//Metabolic pathways;ko01110//Biosynthesis of secondary metabolites;ko00940//Phenylpropanoid biosynthesis	K00430	GO:0005576//extracellular region	GO:0004601//peroxidase activity;GO:0020037//heme binding;GO:0046872//metal ion binding	GO:0006979//response to oxidative stress;GO:0042744//hydrogen peroxide catabolic process;GO:0055114//oxidation-reduction process;GO:0098869//cellular oxidant detoxification	sp|Q9FJR1|PER65_ARATH/1e-124/Peroxidase 65 OS=Arabidopsis thaliana OX=3702 GN=PER65 PE=2 SV=2	YKR066c/9e-09/---
TraesCS6A02G309900	181.41	113.37	116.62	1.04	3.12	0	86.6	56.64	55.18	71.49	74.46	92.5	46.95	24.48	63.07	13.25	3.5	36.69	-6.42041	-1.43155	-1.25602	-1.97982	-3.2124	Down	Peroxidase 65 [Triticum urartu]	Metabolism	Biosynthesis of secondary metabolites	ko01100//Metabolic pathways;ko01110//Biosynthesis of secondary metabolites;ko00940//Phenylpropanoid biosynthesis	K00430	GO:0005576//extracellular region	GO:0004601//peroxidase activity;GO:0020037//heme binding;GO:0046872//metal ion binding	GO:0006979//response to oxidative stress;GO:0042744//hydrogen peroxide catabolic process;GO:0055114//oxidation-reduction process;GO:0098869//cellular oxidant detoxification	sp|Q9FJR1|PER65_ARATH/4e-126/Peroxidase 65 OS=Arabidopsis thaliana OX=3702 GN=PER65 PE=2 SV=2	YKR066c/1e-08/---
novel_G006604	7.97	18.98	13.45	0	2.1	0.74	3.19	2.77	4.05	6.81	6.76	4.95	6.06	0.38	2.77	0.57	2.09	5.44	-4.45849	-2.14689	-1.48975	-2.34214	-2.81638	Down	PH01B001I13.11 [Phyllostachys edulis]	Metabolism;Organismal Systems;Genetic Information Processing	Biosynthesis of secondary metabolites;Environmental adaptation;Transcription;Lipid metabolism	ko01100//Metabolic pathways;ko01110//Biosynthesis of secondary metabolites;ko00940//Phenylpropanoid biosynthesis;ko04626//Plant-pathogen interaction;ko03022//Basal transcription factors;ko00100//Steroid biosynthesis	K00430!K03549!K03136!K00559!K13420	-	-	-	sp|Q94HW2|POLR1_ARATH/2e-06/Retrovirus-related Pol polyprotein from transposon RE1 OS=Arabidopsis thaliana OX=3702 GN=RE1 PE=2 SV=1	NA
TraesCS6A02G222800	3.89	4.55	4.27	75.43	65.62	88.79	14.87	12.95	11.06	26.25	42.43	34.55	12.47	11.64	15.35	13.68	19.27	18.55	3.54172	1.15286	2.39501	1.16101	1.36474	Up	Phenylalanine ammonia-lyase	Metabolism	Biosynthesis of secondary metabolites;Amino acid metabolism	ko01100//Metabolic pathways;ko01110//Biosynthesis of secondary metabolites;ko00940//Phenylpropanoid biosynthesis;ko00360//Phenylalanine metabolism	K10775	GO:0005737//cytoplasm	GO:0045548//phenylalanine ammonia-lyase activity	GO:0006559//L-phenylalanine catabolic process;GO:0009800//cinnamic acid biosynthetic process	sp|A2X7F7|PAL2_ORYSI/0.0/Phenylalanine ammonia-lyase OS=Oryza sativa subsp. indica OX=39946 GN=ZB8 PE=3 SV=1	RSp0365/2e-74/---
TraesCS1A02G228000	0	0.11	0	3.03	4.05	2.98	1.3	0.66	0.65	1.91	1.51	1.02	0.47	1.04	1.42	0.54	1.22	1.31	4.41012	3.79953	3.6921	5.53149	3.7338	Up	Phosphatase 2C family protein	-	-	-	-	-	-	-	sp|Q6L482|P2C48_ORYSJ/0.0/Probable protein phosphatase 2C 48 OS=Oryza sativa subsp. japonica OX=39947 GN=Os05g0358500 PE=2 SV=1	SPCC1223.11/3e-17/---
TraesCS2A02G316900	267.03	239.16	322.25	6.71	10.76	4.48	128.7	67.96	76.15	164.33	154.07	164.73	61.68	43.86	93.2	35.1	22.99	68.28	-1.03408	-3.132	-1.85295	-5.64789	-2.43244	Down	Phosphate carrier protein, mitochondrial	-	-	-	-	-	-	-	sp|Q9FMU6|MPCP3_ARATH/0.0/Mitochondrial phosphate carrier protein 3, mitochondrial OS=Arabidopsis thaliana OX=3702 GN=MPT3 PE=1 SV=1	NA
TraesCS2B02G335500	208.19	235.33	226.66	7.74	14.04	5.34	124.96	61.83	57.07	152.09	158.71	151.67	65.18	33.43	64.69	36.31	24.06	70.99	-5.23223	-1.81049	-1.01974	-2.43026	-2.97007	Down	Phosphate carrier protein, mitochondrial	-	-	-	-	GO:0016021//integral component of membrane	GO:0003735//structural constituent of ribosome	GO:0006412//translation;GO:0006810//transport	sp|Q9FMU6|MPCP3_ARATH/0.0/Mitochondrial phosphate carrier protein 3, mitochondrial OS=Arabidopsis thaliana OX=3702 GN=MPT3 PE=1 SV=1	NA
TraesCS2D02G314800	138.93	162.28	163.79	4.53	8.89	4.64	84.72	37.93	36.19	101.69	103.25	101.78	35.45	20.55	42.59	17.8	9.47	42.37	-5.31565	-1.88836	-1.08338	-2.60682	-3.1993	Down	Phosphate carrier protein, mitochondrial [Aegilops tauschii]	-	-	-	-	GO:0016021//integral component of membrane	GO:0003735//structural constituent of ribosome	GO:0006412//translation;GO:0006810//transport	sp|Q9FMU6|MPCP3_ARATH/0.0/Mitochondrial phosphate carrier protein 3, mitochondrial OS=Arabidopsis thaliana OX=3702 GN=MPT3 PE=1 SV=1	NA
TraesCS3A02G186000	111.08	87.34	143.49	7.52	6.7	0.96	78.43	37.55	42.8	42.19	40.27	68.69	29.31	28.81	40.24	16.46	10.74	43.49	-4.95074	-1.4847	-1.5931	-2.21579	-2.78742	Down	Phosphatidylinositol 4-kinase gamma-like protein [Triticum aestivum]	Genetic Information Processing	Translation	ko03008//Ribosome biogenesis in eukaryotes	K14544	-	GO:0016301//kinase activity	GO:0016310//phosphorylation	sp|O22199|P4KG1_ARATH/5e-111/Phosphatidylinositol 4-kinase gamma 1 OS=Arabidopsis thaliana OX=3702 GN=PI4KG1 PE=2 SV=1	NA
TraesCS3D02G190000	119.29	92.49	158.11	1.97	1.25	0.45	77.19	24.69	36.17	48.63	47.23	67.03	18.82	11.88	33.03	7.53	5.18	33.46	-7.10058	-1.73705	-1.6113	-2.84319	-3.30806	Down	Phosphatidylinositol 4-kinase gamma-like protein [Triticum aestivum]	Genetic Information Processing	Translation	ko03008//Ribosome biogenesis in eukaryotes	K14544	-	GO:0016301//kinase activity	GO:0016310//phosphorylation	sp|O22199|P4KG1_ARATH/2e-109/Phosphatidylinositol 4-kinase gamma 1 OS=Arabidopsis thaliana OX=3702 GN=PI4KG1 PE=2 SV=1	NA
TraesCS4B02G157800	10.15	7.79	11.03	0.78	1.64	1.15	5.33	2.54	1.67	5.6	4.8	4.44	3.45	2.98	3.49	2.66	2.36	4.38	-1.22124	-2.04597	-1.86097	-3.43803	-1.9255	Down	Phosphatidylinositol 4-phosphate 5-kinase 4	-	-	-	-	-	GO:0005488//binding;GO:0005515//protein binding;GO:0003674//molecular_function	-	sp|Q9SFB8|PI5K6_ARATH/0.0/Phosphatidylinositol 4-phosphate 5-kinase 6 OS=Arabidopsis thaliana OX=3702 GN=PIP5K6 PE=2 SV=1	YDR208w/1e-62/---
TraesCS4D02G161800	2.89	2.99	1.8	0	0.24	0.24	0	0.45	0.52	0.29	0.63	0.7	0.48	0	0.65	0.43	0.49	0.45	-2.53578	-2.85999	-3.06772	-4.17779	-3.11272	Down	Phosphatidylinositol 4-phosphate 5-kinase 4	-	-	-	-	-	-	-	sp|Q9M1K2|PI5K4_ARATH/0.0/Phosphatidylinositol 4-phosphate 5-kinase 4 OS=Arabidopsis thaliana OX=3702 GN=PIP5K4 PE=4 SV=1	YDR208w/5e-64/---
TraesCS4B02G379700	186.15	69.86	234.32	8.95	4.75	4.32	63.04	39.02	80.05	40.83	43.44	69.78	22.62	18.97	36.82	12.63	10.2	35.3	-1.97992	-3.53534	-1.70554	-5.16719	-3.06781	Down	Phosphatidylinositol N-acetylglucosaminyltransferase subunit P	-	-	-	-	-	GO:0003824//catalytic activity;GO:0003674//molecular_function;GO:0005488//binding	GO:0008152//metabolic process;GO:0008150//biological_process	sp|O64792|PIGP_ARATH/9e-46/Phosphatidylinositol N-acetylglucosaminyltransferase subunit P OS=Arabidopsis thaliana OX=3702 GN=At1g61280 PE=2 SV=1	NA
TraesCS6B02G125700	12.71	9.75	14.66	1.3	0.54	0.55	7.58	2.03	1.48	4.28	4.31	5.04	1.83	1.84	2.44	1.41	0.82	4.24	-4.56659	-2.05144	-1.82976	-2.98528	-3.04889	Down	phosphatidylinositol/phosphatidylcholine transfer protein SFH12 [Brachypodium distachyon]	Metabolism;Genetic Information Processing	Translation	ko01100//Metabolic pathways;ko00970//Aminoacyl-tRNA biosynthesis	K02433	GO:0005622//intracellular	GO:0005215//transporter activity	GO:0006810//transport	sp|Q94A34|SFH12_ARATH/0.0/Phosphatidylinositol/phosphatidylcholine transfer protein SFH12 OS=Arabidopsis thaliana OX=3702 GN=SFH12 PE=2 SV=1	NA
TraesCS6D02G085200	11.06	8.55	13.98	0.93	0.76	0.73	6.21	1.21	1.23	4.74	3.69	5.5	1.63	1.63	1.94	1.44	0.94	5.79	-4.37138	-2.09879	-1.62318	-3.04526	-2.49489	Down	phosphatidylinositol/phosphatidylcholine transfer protein SFH12 [Brachypodium distachyon]	Metabolism;Genetic Information Processing	Translation	ko01100//Metabolic pathways;ko00970//Aminoacyl-tRNA biosynthesis	K02433	GO:0005622//intracellular	GO:0005215//transporter activity	GO:0006810//transport	sp|Q94A34|SFH12_ARATH/0.0/Phosphatidylinositol/phosphatidylcholine transfer protein SFH12 OS=Arabidopsis thaliana OX=3702 GN=SFH12 PE=2 SV=1	NA
novel_G004595	23.24	26.22	42.49	0.15	0	0	10.44	2.17	5.29	12.2	10.03	14.06	1.56	0.33	2.65	0.3	0.15	5.4	-8.58398	-2.47295	-1.73415	-4.3978	-3.52726	Down	Phosphatidylinositol-4-phosphate 5-kinase 2 [Aegilops tauschii]	-	-	-	-	-	-	-	NA	NA
TraesCS5A02G132500	21.27	24.51	21.07	0	0	0	14.38	1.44	2.92	15.24	20.56	11.88	7.35	1.6	10.41	1.27	0	4.14	-1.19008	-4.10676	-2.34018	-8.26411	-2.39166	Down	Phosphatidylinositol-4-phosphate 5-kinase 4, putative	-	-	-	-	GO:0005576//extracellular region;GO:0005575//cellular_component	-	GO:0008150//biological_process;GO:0000003//reproduction	sp|Q9SFB8|PI5K6_ARATH/0.0/Phosphatidylinositol 4-phosphate 5-kinase 6 OS=Arabidopsis thaliana OX=3702 GN=PIP5K6 PE=2 SV=1	SPAC19G12.14/1e-61/---
TraesCS5B02G071400	9.61	8.7	11.04	3.9	2.61	1.8	4.76	4.85	3.24	6.08	5.04	6.36	5.27	4.94	6.52	4.31	2.4	5.07	-1.02427	-1.744	-1.46403	-2.18252	-1.20464	Down	Phosphatidylinositol-glycan biosynthesis class X protein	-	-	-	-	GO:0005575//cellular_component;GO:0016020//membrane	GO:0005215//transporter activity;GO:0003674//molecular_function	GO:0044767//single-organism developmental process;GO:0048856//anatomical structure development;GO:0009856//pollination;GO:0051234//establishment of localization;GO:0000003//reproduction;GO:0016043//cellular component organization;GO:0006810//transport;GO:0044699//single-organism process;GO:0022414//reproductive process;GO:0040007//growth;GO:0044706//multi-multicellular organism process;GO:0051704…	NA	NA
TraesCS3D02G005000	23.96	16.28	11.66	0	0	0	10.29	2.75	3.42	11.1	7.08	9.9	4.76	1.56	8.56	1.68	0	2.27	-1.36357	-4.11435	-2.02805	-8.43332	-2.30463	Down	Phosphoenolpyruvate carboxylase	-	-	-	-	-	-	-	sp|Q8GVE8|CAPP4_ARATH/0.0/Phosphoenolpyruvate carboxylase 4 OS=Arabidopsis thaliana OX=3702 GN=PPC4 PE=2 SV=1	PA3687/1e-165/---
TraesCS1D02G266300	0	0	0	7.91	5.76	6.77	1.01	0.48	0.34	1.19	3.12	2.17	0.21	0.8	0.69	0.76	0.74	1.73	7.14332	6.19934	5.33915	8.83969	5.13778	Up	Phospholipase A1	-	-	-	-	-	-	-	sp|Q6F357|PLA7_ORYSJ/0.0/Phospholipase A1-II 7 OS=Oryza sativa subsp. japonica OX=39947 GN=Os05g0574100 PE=3 SV=1	YJR107w/2e-08/---
TraesCS6D02G224700	2.96	1.66	2.35	55.9	23.15	25.37	7.91	7.33	13.37	10.3	9.92	9.41	8.84	7.4	30.95	15.12	10.4	8.42	1.8257	1.85489	1.8074	3.57559	2.38797	Up	Phospholipase a1-chloroplastic-like	Metabolism	Energy metabolism	ko00190//Oxidative phosphorylation	K02126	GO:0005575//cellular_component;GO:0044464//cell part;GO:0016020//membrane;GO:0005623//cell;GO:0005622//intracellular	GO:0003674//molecular_function;GO:0005215//transporter activity	GO:0008152//metabolic process;GO:0071704//organic substance metabolic process;GO:0006810//transport;GO:0006807//nitrogen compound metabolic process;GO:0051234//establishment of localization;GO:0008150//biological_process;GO:0051179//localization;GO:0006725//cellular aromatic compound metabolic process;GO:0006139//nucleobase-containing compound metabolic process;GO:0044238//primary metabolic proce…	sp|O23522|PLA14_ARATH/2e-131/Phospholipase A1-Ibeta2, chloroplastic OS=Arabidopsis thaliana OX=3702 GN=At4g16820 PE=1 SV=2	NA
TraesCS4A02G172300	4.53	4.96	4.35	0	0.18	0.1	2.59	1.34	1.38	2.45	3.76	2.58	1.25	0.67	1.49	1.09	1.34	1.57	-6.11977	-1.68764	-1.061	-2.34245	-2.39434	Down	Phospholipid-transporting ATPase	-	-	-	-	-	-	-	NA	NA
TraesCS3B02G392800	10.04	3.54	13.65	4.19	2.09	1.17	2.86	2.6	4.6	4.26	3.83	3.67	2.6	1.07	2.15	1.95	0.95	2.19	-1.52439	-2.87601	-1.69647	-2.23809	-2.63765	Down	Photosystem II reaction center Psb28 protein	-	-	-	-	GO:0005575//cellular_component;GO:0005622//intracellular;GO:0044464//cell part;GO:0005737//cytoplasm;GO:0005623//cell;GO:0044424//intracellular part	-	GO:0051234//establishment of localization;GO:0009987//cellular process;GO:0008150//biological_process;GO:0006810//transport;GO:0051179//localization	sp|Q0JG75|PSB28_ORYSJ/4e-98/Photosystem II reaction center PSB28 protein, chloroplastic OS=Oryza sativa subsp. japonica OX=39947 GN=PSB28 PE=2 SV=2	NA
TraesCS7A02G427900	22.67	17.08	19.78	0	0.07	0	10.12	7.25	9.33	10.45	11.79	10.78	2.83	1.59	7.18	1.32	0.26	5.13	-9.24628	-1.49415	-1.28558	-2.54082	-3.23473	Down	Plant calmodulin-binding protein-like protein	-	-	-	-	-	GO:0005516//calmodulin binding	-	NA	NA
TraesCS6A02G121200	464.96	334.06	530.05	11.69	9.84	1.72	278.45	156.83	163.94	216.29	203.06	256.42	149.35	98.22	179.88	58.88	28.92	125.56	-6.2527	-1.53818	-1.44326	-2.06166	-3.13267	Down	Plant calmodulin-binding protein-like protein [Triticum aestivum]	-	-	-	-	-	GO:0005516//calmodulin binding	-	NA	NA
TraesCS6B02G149500	543.88	357.24	714.79	19.45	14.08	1.63	261.3	190.88	192.83	202.23	198.59	284.55	128.96	92.87	154.24	69.74	31.37	148.21	-5.87925	-1.71019	-1.66907	-2.5219	-3.16361	Down	Plant calmodulin-binding protein-like protein [Triticum aestivum]	-	-	-	-	-	-	-	NA	NA
TraesCS6D02G111300	606.37	460.79	655.74	22.84	13.49	3.1	349.94	226.28	213.53	285.16	277.37	371.03	205.17	135.77	239.92	78.75	43.86	163.71	-5.81945	-1.52377	-1.35353	-1.9959	-3.11029	Down	Plant calmodulin-binding protein-like protein [Triticum aestivum]	-	-	-	-	-	GO:0005516//calmodulin binding	-	NA	NA
TraesCS2A02G270100	103.16	92.8	149.48	8.36	7.42	3.67	85.22	31.33	47.58	57.95	58.81	71.1	22.36	13.67	35.05	12.85	7.27	36.66	-4.71955	-1.42686	-1.34767	-2.62493	-3.05324	Down	Plant calmodulin-binding-like protein	-	-	-	-	-	GO:0005516//calmodulin binding	-	NA	NA
TraesCS2B02G288800	164.35	154.77	196	6.84	5.25	3.84	143.39	33.38	64.64	103.99	97.64	114.45	34.14	14.83	54.96	9.82	5.99	53.74	-5.56076	-1.39975	-1.18919	-2.41109	-3.12531	Down	Plant calmodulin-binding-like protein	-	-	-	-	-	GO:0005516//calmodulin binding	-	NA	NA
TraesCS2D02G269100	254.52	231.4	314.61	22.17	14.6	10.44	183.62	76.42	103.99	143.59	153.89	185.7	71.47	42.66	97.33	27.99	14.17	77.18	-4.60628	-1.49173	-1.21253	-2.30601	-3.15757	Down	Plant calmodulin-binding-like protein	-	-	-	-	-	GO:0005516//calmodulin binding	-	NA	NA
TraesCS1A02G365500	18.75	10.66	43.81	0	0	0	5.45	0.86	2.37	3.22	2.47	8.39	1.06	0	1.28	0.3	0	4.75	-8.11466	-2.91705	-2.26146	-4.64501	-3.15092	Down	Plant invertase/pectin methylesterase inhibitor	-	-	-	-	GO:0071944//cell periphery	GO:0030599//pectinesterase activity;GO:0046910//pectinesterase inhibitor activity	GO:0043086//negative regulation of catalytic activity	NA	NA
TraesCS5B02G020600	17.7	14.91	38.19	0	0.16	0.32	6.3	2.07	8.47	14.01	11.49	11.33	0.82	0.36	4.83	1.04	0.85	3.96	-1.30876	-4.05413	-2.35883	-7.47729	-4.02146	Down	Plant invertase/pectin methylesterase inhibitor	Metabolism	Carbohydrate metabolism	ko00520//Amino sugar and nucleotide sugar metabolism	K12450	-	GO:0003674//molecular_function;GO:0005488//binding;GO:0003824//catalytic activity	GO:0071704//organic substance metabolic process;GO:0006725//cellular aromatic compound metabolic process;GO:0034641//cellular nitrogen compound metabolic process;GO:0044237//cellular metabolic process;GO:0006807//nitrogen compound metabolic process;GO:0044238//primary metabolic process;GO:0008150//biological_process;GO:0046483//heterocycle metabolic process;GO:0009987//cellular process;GO:0006139…	sp|Q6ETW4|PMEI8_ORYSJ/4e-25/Pectinesterase inhibitor 8 OS=Oryza sativa subsp. japonica OX=39947 GN=PMEI8 PE=2 SV=1	NA
TraesCS3B02G482800	12.54	14.47	24.44	0	0	0	7.09	0.57	2.48	4.6	2.94	4.77	1.25	0	0	0	0	2.79	-7.88125	-2.27168	-2.19464	-4.81025	-3.05224	Down	Plant invertase/pectin methylesterase inhibitor [Triticum aestivum]	-	-	-	-	-	GO:0004857//enzyme inhibitor activity	GO:0043086//negative regulation of catalytic activity	NA	NA
TraesCS1B02G383000	3.82	7	23.29	0	0	0	4.52	0.35	1.1	1.73	0	3.23	0.3	0	1.12	0	0	0.46	-7.17229	-2.21308	-2.02907	-3.98087	-5.77683	Down	Plant invertase/pectin methylesterase inhibitor superfamily protein	-	-	-	-	GO:0071944//cell periphery	GO:0030599//pectinesterase activity;GO:0046910//pectinesterase inhibitor activity	GO:0043086//negative regulation of catalytic activity	NA	NA
TraesCS5A02G450300	154.33	97.71	118.28	0	0	0	80.37	46.84	78.49	78.12	76.49	105.42	32.98	12.26	56.27	4.4	0.27	25.99	-11.2584	-1.19515	-1.00779	-1.98866	-3.21008	Down	Plant invertase/pectin methylesterase inhibitor superfamily protein	-	-	-	-	-	GO:0004857//enzyme inhibitor activity	GO:0043086//negative regulation of catalytic activity	NA	NA
TraesCS5B02G458500	568.68	337.57	493.17	0	0	0	259	111.09	194.48	243.17	270.89	293.56	83.81	23.37	216.63	6.3	0.42	87.44	-1.06006	-4.28553	-1.55877	-15.9615	-2.4755	Down	Plant invertase/pectin methylesterase inhibitor superfamily protein	Metabolism	Amino acid metabolism	ko01230//Biosynthesis of amino acids;ko00260//Glycine, serine and threonine metabolism;ko00400//Phenylalanine, tyrosine and tryptophan biosynthesis	K01695	-	GO:0003824//catalytic activity;GO:0003674//molecular_function	GO:0009058//biosynthetic process;GO:0009987//cellular process;GO:0008150//biological_process;GO:0008152//metabolic process	NA	NA
[truncated: 483 more rows]
